# Supplementary material for: Dendrobium officinale polysaccharide ameliorates polycystic ovary syndrome via regulating butyrate dependent gut–brain–ovary axis mechanism
Source: Front Endocrinol (Lausanne). 2022 Aug 5;13:962775. doi: 10.3389/fendo.2022.962775 (PMC9389327; doi:10.3389/fendo.2022.962775)
Supplement: Supplementary file 1 [file DataSheet_1.zip]

Archive with 6 entries (4 files):
- Supplementary 2/Supplementary 1/
- Supplementary 2/Supplementary 1/Supplementary 1.DOC
- Supplementary 2/Supplementary 2/
- Supplementary 2/Supplementary 2/Presentation 1.PPTX
- Supplementary 2/Supplementary 2/Table 1.DOCX
- Supplementary 2/Supplementary 2/Table 2.XLSX
