# Supplementary material for: Dendrobium officinale polysaccharide ameliorates polycystic ovary syndrome via regulating butyrate dependent gut–brain–ovary axis mechanism
Source: Front Endocrinol (Lausanne). 2022 Aug 5;13:962775. doi: 10.3389/fendo.2022.962775 (PMC9389327; doi:10.3389/fendo.2022.962775)
Supplement: Supplementary file 1 [file DataSheet_1.zip › Supplementary 2/Supplementary 2/Table 2.XLSX]

## Sheet: Sheet1
ID	adj.P.Val	P.Value	t	B	logFC	Gene.symbol	Gene.title
8148304	0.0164	5.07e-07	-14.2878	5.8275	-1.76471	TRIB1	tribbles pseudokinase 1
8179322	0.0205	1.56e-06	-12.3616	5.11299	-1.27648	HSPA1B///HSPA1A	heat shock protein family A (Hsp70) member 1B///heat shock protein family A (Hsp70) member 1A
7930208	0.0205	2.22e-06	11.8089	4.87199	0.764483	INA	internexin neuronal intermediate filament protein alpha
7957177	0.0205	5.19e-06	-10.566	4.25871	-0.461562	RAB21	RAB21, member RAS oncogene family
7999553	0.0205	5.42e-06	-10.5073	4.22703	-0.476374	CPPED1	calcineurin like phosphoesterase domain containing 1
7955290	0.0205	5.5e-06	-10.4873	4.21617	-1.41715	AQP2	aquaporin 2
7893343	0.0205	6.09e-06	10.3464	4.13887	1.51653
8097991	0.0205	7.44e-06	10.0766	3.98654	2.2067	TDO2	tryptophan 2,3-dioxygenase
7894026	0.0205	7.86e-06	10.0025	3.94366	0.950029
8168868	0.0205	8.23e-06	-9.94176	3.90817	-0.606361	ARMCX1	armadillo repeat containing, X-linked 1
7933872	0.0205	8.61e-06	-9.88271	3.87338	-2.30785	EGR2	early growth response 2
7984001	0.0205	9.32e-06	-9.77882	3.81146	-0.73595	GCNT3	glucosaminyl (N-acetyl) transferase 3, mucin type
7895153	0.0205	1.08e-05	-9.59197	3.69775	-0.829043
8048703	0.0205	1.09e-05	-9.57779	3.689	-0.547537	LLPH///LLPH-AS1///LLPH	LLP homolog, long-term synaptic facilitation///LLPH antisense RNA 1 (head to head)///LLP homolog, long-term synaptic facilitation
7917255	0.0205	1.11e-05	-9.55051	3.67211	-0.542063	SSX2IP	SSX family member 2 interacting protein
8014437	0.0205	1.15e-05	9.51141	3.64778	0.747725	TBC1D3I///TBC1D3E///LOC101060389///TBC1D3L///TBC1D3K///TBC1D3G///TBC1D3H///TBC1D3///TBC1D3P2///TBC1D3C///TBC1D3B///TBC1D3F	TBC1 domain family member 3I///TBC1 domain family member 3E///TBC1 domain family member-like///TBC1 domain family member 3L///TBC1 domain family member 3K///TBC1 domain family member 3G///TBC1 domain family member 3H///TBC1 domain family member 3///TBC1 domain family member 3 pseudogene 2///TBC1 domain family member 3C///TBC1 domain family member 3B///TBC1 domain family member 3F
7896259	0.0205	1.16e-05	9.49648	3.63846	1.00331
7893432	0.0205	1.18e-05	9.47127	3.62267	0.642893
8081055	0.0205	1.21e-05	-9.44746	3.6077	-0.443848	CHMP2B	charged multivesicular body protein 2B
7896101	0.0226	1.43e-05	-9.23784	3.47371	-0.797697
8001185	0.0226	1.48e-05	-9.19551	3.44615	-0.645389	DNAJA2///DNAJA2	DnaJ heat shock protein family (Hsp40) member A2///DnaJ heat shock protein family (Hsp40) member A2
8166219	0.0226	1.54e-05	-9.14785	3.41493	-0.589832	SYAP1	synapse associated protein 1
8177222	0.0231	1.7e-05	-9.02363	3.33252	-1.53303	CD24	CD24 molecule
8094301	0.0231	1.79e-05	8.95891	3.289	0.89977	SLIT2	slit guidance ligand 2
8027884	0.0231	1.8e-05	-8.9508	3.28351	-0.507818
8180411	0.0231	1.85e-05	-8.91827	3.26145	-0.404561	ELMO1	engulfment and cell motility 1
7896063	0.0269	2.24e-05	8.69071	3.10419	0.912143
8121704	0.0274	2.39e-05	-8.61926	3.05373	-0.330857	NUS1	NUS1 dehydrodolichyl diphosphate synthase subunit
8025601	0.0274	2.51e-05	8.56118	3.01232	0.924819	ICAM1	intercellular adhesion molecule 1
7893913	0.0274	2.54e-05	-8.54564	3.00118	-0.674428
7938368	0.0276	2.65e-05	-8.4972	2.96629	-0.389268
7985259	0.028	2.77e-05	-8.44642	2.92945	-0.419445	ZFAND6	zinc finger AN1-type containing 6
8040362	0.0286	2.92e-05	-8.38698	2.88598	-0.450517
8011415	0.0299	3.14e-05	-8.30215	2.82328	-0.689655	P2RX5-TAX1BP3///P2RX5	P2RX5-TAX1BP3 readthrough (NMD candidate)///purinergic receptor P2X 5
7893552	0.0299	3.32e-05	-8.2404	2.77714	-0.686912
7922646	0.0299	3.35e-05	-8.22991	2.76926	-0.525871	TOR1AIP2	torsin 1A interacting protein 2
7895390	0.0299	3.43e-05	-8.20375	2.74955	-0.478627
8128991	0.0303	3.64e-05	8.13604	2.69821	1.02606	LAMA4	laminin subunit alpha 4
7979980	0.0303	3.66e-05	8.13007	2.69365	0.311732
8150318	0.0313	4.06e-05	8.01623	2.60608	0.379398	FGFR1	fibroblast growth factor receptor 1
8100547	0.0313	4.11e-05	8.00128	2.59446	0.920853
8085660	0.0313	4.11e-05	-8.00116	2.59438	-0.47689	DPH3	diphthamide biosynthesis 3
7893580	0.0313	4.16e-05	7.98878	2.58474	0.677649
7895948	0.0314	4.27e-05	-7.95953	2.56191	-1.64571
7973900	0.0316	4.49e-05	-7.9051	2.51915	-0.568449	IGBP1P1	immunoglobulin (CD79A) binding protein 1 pseudogene 1
7893925	0.0316	4.5e-05	7.90282	2.51735	0.6874
7895246	0.032	4.66e-05	-7.86555	2.48788	-0.462019
7896625	0.0357	5.36e-05	7.71331	2.36574	0.752457
7940028	0.0357	5.41e-05	7.704	2.35818	1.22331	SERPING1	serpin family G member 1
7894044	0.0372	5.76e-05	-7.63753	2.30391	-0.467494
8130505	0.0381	6.18e-05	-7.56261	2.24209	-0.524166	EZR///ROS1	ezrin///ROS proto-oncogene 1, receptor tyrosine kinase
7928308	0.0381	6.26e-05	7.54818	2.23011	0.413306	DDIT4	DNA damage inducible transcript 4
8008754	0.0381	6.43e-05	-7.52045	2.207	-0.58003	RAD51C	RAD51 paralog C
7947989	0.0381	6.49e-05	7.51178	2.19976	0.555698
8084880	0.0381	6.53e-05	-7.50393	2.19319	-2.97807	HES1	hes family bHLH transcription factor 1
8050176	0.0381	6.6e-05	-7.49393	2.18482	-0.381909	ITGB1BP1	integrin subunit beta 1 binding protein 1
8049961	0.039	6.88e-05	-7.45036	2.14818	-0.400033	LOC728323///FBXO25	uncharacterized LOC728323///F-box protein 25
8150698	0.0403	7.23e-05	-7.39867	2.10441	-0.775212	SNAI2	snail family transcriptional repressor 2
7895037	0.0406	7.46e-05	7.36569	2.0763	1.86486
8020919	0.0406	7.65e-05	-7.34079	2.05499	-0.454845	C18orf21	chromosome 18 open reading frame 21
8100971	0.0406	7.74e-05	7.32775	2.04379	0.478496	PPBP	pro-platelet basic protein
8083445	0.0406	7.85e-05	7.31361	2.03163	0.532002
8179664	0.0406	8.04e-05	-7.28972	2.01102	-0.481625	PPP1R10	protein phosphatase 1 regulatory subunit 10
8044189	0.0406	8.05e-05	-7.28863	2.01008	-0.474149
7955297	0.0412	8.42e-05	-7.24179	1.96947	-0.641246	AQP5	aquaporin 5
7892633	0.0412	8.58e-05	7.22328	1.95334	0.832232
8126337	0.0412	8.62e-05	7.21786	1.9486	0.303363	FRS3	fibroblast growth factor receptor substrate 3
7896210	0.0412	8.67e-05	7.21295	1.94431	0.298646
7972217	0.0421	9.03e-05	-7.17166	1.90811	-0.560265	SPRY2	sprouty RTK signaling antagonist 2
8109629	0.0421	9.12e-05	-7.1609	1.89864	-0.74087	FABP6	fatty acid binding protein 6
8084715	0.0423	9.29e-05	-7.14236	1.88229	-0.382836
8064375	0.0425	9.46e-05	-7.1238	1.86588	-0.528772	SRXN1	sulfiredoxin 1
7895416	0.0442	0.000104	7.02635	1.77894	1.11635
8130867	0.0442	0.000105	7.0205	1.77368	0.685662	THBS2	thrombospondin 2
7969815	0.0442	0.000105	-7.017	1.77053	-0.495898	CLYBL	citrate lyase beta like
7925320	0.0442	0.000108	6.9959	1.75151	1.1347	NID1	nidogen 1
7948455	0.0442	0.000108	6.99273	1.74865	0.418955	MS4A6A	membrane spanning 4-domains A6A
8180212	0.0442	0.000108	-6.99198	1.74797	-0.563596	TBCA	tubulin folding cofactor A
7893040	0.0442	0.000108	6.99154	1.74758	1.49155
8129181	0.0456	0.000114	-6.93567	1.6969	-0.352366	GOPC	golgi associated PDZ and coiled-coil motif containing
8165698	0.0456	0.000114	-6.9355	1.69674	-0.798987
8157761	0.0458	0.000116	6.91937	1.68203	0.497074	NEK6	NIMA related kinase 6
7985983	0.046	0.000118	-6.90234	1.66647	-0.396578	NGRN	neugrin, neurite outgrowth associated
8166442	0.046	0.000121	-6.88174	1.64758	-0.341789	FAM3C	family with sequence similarity 3 member C
7927267	0.046	0.000121	-6.88052	1.64646	-0.377524	FAM35DP///FAM35BP///FAM35A	family with sequence similarity 35, member A pseudogene///family with sequence similarity 35, member A pseudogene///family with sequence similarity 35 member A
7895752	0.0463	0.000123	-6.86126	1.62875	-0.512453
7894809	0.0477	0.000128	6.82164	1.59215	1.09467
8088348	0.049	0.000133	-6.78432	1.55747	-0.30203	DENND6A	DENN domain containing 6A
7988789	0.0517	0.000142	6.72236	1.49949	0.376903	DMXL2	Dmx like 2
7894116	0.0519	0.000144	6.70745	1.48546	0.826322
7911341	0.0534	0.000153	-6.65477	1.43561	-0.975563
8023995	0.0534	0.000153	-6.65334	1.43425	-0.359971	FSTL3	follistatin like 3
7893119	0.0534	0.000154	-6.64818	1.42935	-0.626864
7951535	0.0536	0.000156	6.63509	1.41689	0.296091	KDELC2	KDEL motif containing 2
7895404	0.0539	0.000158	-6.6191	1.40165	-0.793664
7893188	0.0544	0.000162	6.60018	1.38355	0.379934
7894563	0.0564	0.000169	-6.5553	1.34044	-0.461222
7893471	0.0564	0.000171	6.54754	1.33296	0.7952
7932160	0.0577	0.000178	-6.50971	1.29634	-0.577453	FAM107B	family with sequence similarity 107 member B
8089145	0.0577	0.000179	6.50323	1.29005	1.82095	ABI3BP	ABI family member 3 binding protein
8127079	0.0577	0.000182	-6.48679	1.27406	-0.372731	GSTA5	glutathione S-transferase alpha 5
7991357	0.0577	0.000183	-6.48238	1.26977	-0.423394	C15orf38-AP3S2///AP3S2	C15orf38-AP3S2 readthrough///adaptor related protein complex 3 sigma 2 subunit
8149720	0.0577	0.000185	-6.47457	1.26215	-1.19729	EGR3	early growth response 3
7892543	0.0577	0.000186	6.46907	1.25679	0.548434
8078272	0.0582	0.00019	-6.44939	1.23754	-0.276872	NR1D2	nuclear receptor subfamily 1 group D member 2
8047217	0.0582	0.000191	-6.44296	1.23124	-0.385438	COQ10B	coenzyme Q10B
7894010	0.0597	0.000198	-6.41145	1.20028	-0.509683
8064857	0.0602	0.000202	-6.38857	1.17771	-0.323443
8127767	0.0602	0.000203	-6.38646	1.17563	-0.470771	ELOVL4	ELOVL fatty acid elongase 4
7895115	0.0606	0.000207	6.36896	1.15831	0.472582
8010983	0.0606	0.000209	6.35954	1.14897	0.4357	ABR	active BCR-related
8140196	0.0606	0.00021	6.35544	1.1449	0.570679	STAG3L5P-PVRIG2P-PILRB///STAG3L2///STAG3L3///STAG3L1///STAG3	STAG3L5P-PVRIG2P-PILRB readthrough///stromal antigen 3-like 2 (pseudogene)///stromal antigen 3-like 3 (pseudogene)///stromal antigen 3-like 1 (pseudogene)///stromal antigen 3
8013521	0.0621	0.000217	-6.32372	1.11332	-0.458866
7974335	0.0636	0.000225	6.29015	1.07974	0.491801
8120967	0.0636	0.000226	6.28604	1.07563	0.582345	NT5E	5'-nucleotidase ecto
8112302	0.0643	0.000231	-6.26772	1.05722	-0.32771	SMIM15	small integral membrane protein 15
8092520	0.0645	0.000233	6.25748	1.04691	0.419758	C3orf70	chromosome 3 open reading frame 70
8078350	0.0646	0.000239	6.23543	1.02466	0.321121	TGFBR2	transforming growth factor beta receptor 2
7898673	0.0646	0.00024	-6.23317	1.02238	-0.360456
8163002	0.0646	0.000241	-6.22953	1.01869	-0.723229	KLF4	Kruppel like factor 4
8150126	0.0646	0.000242	-6.22321	1.01229	-0.489852	PPP2CB	protein phosphatase 2 catalytic subunit beta
7894720	0.0646	0.000245	6.21254	1.00148	1.4163
8046279	0.0646	0.000246	-6.20951	0.9984	-0.345457
7975760	0.0648	0.000249	-6.1996	0.98834	-0.26932	EIF2B2	eukaryotic translation initiation factor 2B subunit beta
8081135	0.0658	0.000256	-6.17219	0.96043	-0.334775	CDV3	CDV3 homolog
8168079	0.0658	0.000257	-6.17124	0.95947	-0.600199
8091648	0.0667	0.000262	-6.15239	0.9402	-0.301795	SSR3	signal sequence receptor subunit 3
8079746	0.0668	0.000267	-6.13551	0.92291	-0.300166	TCTA	T-cell leukemia translocation altered
8036902	0.0668	0.000269	-6.1295	0.91674	-0.381374	SERTAD1	SERTA domain containing 1
7959893	0.0668	0.000269	6.12928	0.91651	0.376076	ADGRD1	adhesion G protein-coupled receptor D1
8141150	0.0673	0.000273	-6.11534	0.90218	-0.627653	ASNS	asparagine synthetase (glutamine-hydrolyzing)
8139228	0.0678	0.000279	-6.09698	0.88327	-0.419078	C7orf25	chromosome 7 open reading frame 25
7909271	0.0678	0.000281	6.09014	0.87621	0.566907	IL24	interleukin 24
8039212	0.0678	0.000281	6.08872	0.87474	0.453282	LILRB2	leukocyte immunoglobulin like receptor B2
7968872	0.068	0.000286	-6.07428	0.8598	-1.21437	DNAJC15	DnaJ heat shock protein family (Hsp40) member C15
7987869	0.068	0.000287	-6.07101	0.85642	-0.382319	TMEM87A	transmembrane protein 87A
8004867	0.068	0.000289	-6.06408	0.84924	-0.317455	NDEL1	nudE neurodevelopment protein 1 like 1
7952526	0.068	0.000296	6.04266	0.827	0.442229	CDON	cell adhesion associated, oncogene regulated
7896338	0.068	0.000296	6.04173	0.82602	0.816704
8017704	0.068	0.000299	-6.03292	0.81686	-0.4597	AMZ2P1	archaelysin family metallopeptidase 2 pseudogene 1
8130499	0.068	0.000301	-6.02862	0.81238	-0.446628	DYNLT1	dynein light chain Tctex-type 1
7918284	0.068	0.000306	-6.0132	0.79628	-0.557828	TAF13	TATA-box binding protein associated factor 13
7963741	0.068	0.000306	-6.01178	0.79481	-0.315795	SMUG1	single-strand-selective monofunctional uracil-DNA glycosylase 1
8011214	0.068	0.000307	-6.00864	0.79153	-0.396429	RTN4RL1	reticulon 4 receptor like 1
7961182	0.068	0.000309	-6.00364	0.78629	-0.243774	KLRC2	killer cell lectin like receptor C2
8163271	0.068	0.000312	-5.99574	0.77802	-0.380542
8084488	0.068	0.000313	5.99141	0.77349	0.276251	POLR2H	RNA polymerase II subunit H
8069269	0.068	0.000317	5.98203	0.76366	0.3388	COL6A1	collagen type VI alpha 1 chain
7967084	0.068	0.000317	-5.98086	0.76243	-0.41907	POP5	POP5 homolog, ribonuclease P/MRP subunit
8154785	0.068	0.000318	-5.97957	0.76107	-0.303781	CHMP5	charged multivesicular body protein 5
7896190	0.068	0.000318	5.97752	0.75892	0.376237
7985317	0.068	0.00032	5.97307	0.75425	1.67565	CEMIP	cell migration inducing hyaluronan binding protein
7973709	0.0686	0.000325	5.95997	0.74046	0.340026	NFATC4	nuclear factor of activated T-cells 4
8135464	0.0696	0.000331	-5.94197	0.72149	-0.387592	DLD	dihydrolipoamide dehydrogenase
7995681	0.0696	0.000335	5.93359	0.71264	0.513908	MMP2	matrix metallopeptidase 2
8028652	0.0696	0.000337	-5.92725	0.70594	-0.886091	ZFP36	ZFP36 ring finger protein
7909610	0.0696	0.000338	-5.92378	0.70227	-0.720453	ATF3	activating transcription factor 3
8095080	0.0696	0.000342	5.91396	0.69186	0.996768	PDGFRA	platelet derived growth factor receptor alpha
8123936	0.0696	0.000344	-5.90892	0.68652	-0.308226	NEDD9	neural precursor cell expressed, developmentally down-regulated 9
8080847	0.0696	0.000347	-5.90193	0.6791	-0.710496	C3orf14	chromosome 3 open reading frame 14
7967870	0.0696	0.000351	-5.89244	0.66901	-0.425579
8144667	0.0696	0.000351	-5.89211	0.66867	-0.235286
8124273	0.0696	0.000355	-5.88043	0.65623	-0.220565	C6orf62	chromosome 6 open reading frame 62
7926451	0.0696	0.000361	5.86767	0.64263	0.886263	MRC1	mannose receptor, C type 1
7963988	0.0696	0.000362	5.86386	0.63856	0.294478	SMARCC2	SWI/SNF related, matrix associated, actin dependent regulator of chromatin subfamily c member 2
7957161	0.0696	0.000363	-5.86263	0.63725	-0.352798	THAP2	THAP domain containing 2
8156309	0.0696	0.000363	-5.86167	0.63623	-0.461425	GADD45G	growth arrest and DNA damage inducible gamma
7909561	0.0696	0.000365	-5.85812	0.63243	-0.702149	LINC00467	long intergenic non-protein coding RNA 467
8145440	0.0696	0.000368	-5.8505	0.62429	-0.324767	PPP2R2A	protein phosphatase 2 regulatory subunit Balpha
8027701	0.0696	0.000368	-5.84913	0.62282	-0.32861	GRAMD1A	GRAM domain containing 1A
7922994	0.0696	0.000368	-5.84911	0.6228	-0.335727	BRINP3	BMP/retinoic acid inducible neural specific 3
8095539	0.0697	0.000371	-5.84325	0.61653	-0.293879	UTP3	UTP3, small subunit processome component homolog (S. cerevisiae)
8127065	0.0697	0.000375	-5.83343	0.606	-0.287482	GSTA2	glutathione S-transferase alpha 2
7973869	0.0697	0.000376	-5.83148	0.60391	-0.236726
8163105	0.0697	0.000377	5.82821	0.6004	0.335331
8169659	0.0701	0.000383	-5.81497	0.58617	-0.365433	NDUFA1	NADH:ubiquinone oxidoreductase subunit A1
8128409	0.0701	0.000384	-5.81321	0.58428	-0.38023	USP45	ubiquitin specific peptidase 45
8034837	0.0709	0.000392	-5.7943	0.56391	-0.507623	DNAJB1	DnaJ heat shock protein family (Hsp40) member B1
7896120	0.0709	0.000398	-5.78097	0.54952	-0.435028
7997168	0.0709	0.000399	-5.77963	0.54807	-0.224416	IST1	IST1, ESCRT-III associated factor
8008885	0.0709	0.000399	5.77954	0.54797	0.547146	MIR21	microRNA 21
8112731	0.0709	0.000399	5.77883	0.54721	1.07441	F2RL2	coagulation factor II thrombin receptor like 2
7965652	0.0721	0.00041	-5.75657	0.5231	-0.289863	CDK17	cyclin dependent kinase 17
7942626	0.0721	0.00041	-5.75499	0.52139	-0.239612	UVRAG	UV radiation resistance associated
8087453	0.0721	0.000414	-5.74718	0.51291	-0.329238	AMIGO3	adhesion molecule with Ig like domain 3
8180362	0.0721	0.000415	5.74559	0.51118	0.624741	MPRIP	myosin phosphatase Rho interacting protein
8169044	0.0729	0.000422	-5.73091	0.49521	-0.570603	TCEAL3	transcription elongation factor A like 3
8110169	0.0735	0.000428	-5.71965	0.48294	-0.258302	FAF2	Fas associated factor family member 2
8018558	0.0745	0.000439	-5.69737	0.45861	-0.322124	ACOX1	acyl-CoA oxidase 1
7894757	0.0745	0.000441	-5.69304	0.45387	-0.426602
7895260	0.0745	0.000445	5.68608	0.44624	0.819963
8094032	0.0745	0.000445	5.68592	0.44607	0.252178	SH3TC1	SH3 domain and tetratricopeptide repeats 1
7896126	0.0745	0.000445	5.68586	0.44601	0.634838
7895282	0.0747	0.000451	5.67332	0.43225	0.712421
8082816	0.0747	0.000454	-5.66811	0.42653	-0.315345	SRPRB	SRP receptor beta subunit
7894220	0.0747	0.000456	5.6646	0.42267	1.03222
8154793	0.0747	0.000457	-5.66241	0.42026	-0.296266	NFX1	nuclear transcription factor, X-box binding 1
7895829	0.0747	0.000458	5.66138	0.41913	1.42789
8103535	0.0751	0.000466	-5.64602	0.40222	-0.539984	GK3P	glycerol kinase 3 pseudogene
8101925	0.0751	0.000467	-5.64411	0.40011	-0.409189	LAMTOR3	late endosomal/lysosomal adaptor, MAPK and MTOR activator 3
7903632	0.0751	0.000467	5.64358	0.39953	0.343704	CELSR2	cadherin EGF LAG seven-pass G-type receptor 2
7943126	0.0754	0.000476	5.62714	0.38138	0.337223	CEP295	centrosomal protein 295
8005200	0.0754	0.000477	-5.62619	0.38032	-0.731016	LRRC75A-AS1	LRRC75A antisense RNA 1
8112331	0.0754	0.000478	-5.62353	0.37738	-0.386142	ISCA1	iron-sulfur cluster assembly 1
8092849	0.0754	0.000478	5.62339	0.37723	0.336417	ATP13A3	ATPase 13A3
7893908	0.0754	0.000481	-5.61954	0.37297	-0.653399
8076515	0.0756	0.000484	-5.6129	0.36562	-0.29211	ARFGAP3	ADP ribosylation factor GTPase activating protein 3
7942569	0.0759	0.000491	5.60098	0.35241	0.659744	SLCO2B1	solute carrier organic anion transporter family member 2B1
8130013	0.0759	0.000492	-5.59958	0.35085	-0.231014	EPM2A	epilepsy, progressive myoclonus type 2A, Lafora disease (laforin)
8007799	0.0759	0.000493	5.59747	0.34851	0.716617	MGC57346	ADP-ribosylation factor pseudogene
8003722	0.0768	0.000501	-5.58396	0.3335	-0.611765	SRR	serine racemase
8145622	0.0769	0.000505	5.57789	0.32674	0.308809
8130495	0.0771	0.000508	-5.57198	0.32016	-0.292746
7928300	0.0775	0.000513	-5.56412	0.3114	-0.344142	ANAPC16	anaphase promoting complex subunit 16
8090507	0.0779	0.000521	-5.55125	0.29703	-0.260165
8130765	0.0779	0.000523	-5.54813	0.29355	-0.420889	FAM103A1	family with sequence similarity 103 member A1
8108977	0.0779	0.000523	-5.54767	0.29303	-0.264508
8146945	0.078	0.000529	-5.53858	0.28286	-0.30399	GDAP1	ganglioside induced differentiation associated protein 1
8030950	0.078	0.000533	-5.53196	0.27545	-0.286158	ZNF701	zinc finger protein 701
7966448	0.078	0.000533	-5.531	0.27437	-0.419266	TMEM116	transmembrane protein 116
7942300	0.078	0.000533	5.53088	0.27423	0.340301	IL18BP	interleukin 18 binding protein
7922598	0.078	0.000539	-5.52259	0.26494	-0.672245	ANGPTL1	angiopoietin like 1
8107204	0.078	0.000542	-5.51692	0.25857	-0.980894
7894303	0.078	0.000544	5.51405	0.25534	0.751628
8142671	0.078	0.000545	-5.51304	0.25422	-0.22149	WASL	Wiskott-Aldrich syndrome like
7967331	0.078	0.000549	-5.5074	0.24787	-0.291887	VPS37B	VPS37B, ESCRT-I subunit
7974402	0.078	0.00055	-5.50492	0.24509	-0.236169
8084064	0.078	0.000551	-5.50401	0.24405	-0.386285	MTHFD2	methylenetetrahydrofolate dehydrogenase (NADP+ dependent) 2, methenyltetrahydrofolate cyclohydrolase
8137709	0.078	0.000552	-5.50154	0.24128	-0.382886	ZFAND2A	zinc finger AN1-type containing 2A
7895082	0.078	0.000555	-5.49786	0.23714	-0.35027
8050608	0.078	0.000557	-5.494	0.23279	-0.679789	LDAH	lipid droplet associated hydrolase
8022404	0.0784	0.000569	-5.47693	0.21353	-0.364504	FAM210A	family with sequence similarity 210 member A
8032347	0.0784	0.000571	5.47438	0.21065	0.361346	REXO1	RNA exonuclease 1 homolog
7921690	0.0784	0.000573	-5.4712	0.20706	-0.34896	ITLN1	intelectin 1
8091241	0.0784	0.000573	-5.47112	0.20696	-0.82196
7895517	0.0784	0.00058	-5.46009	0.19448	-0.420276
7938741	0.0784	0.000587	-5.45068	0.18382	-0.263997	MRGPRX3	MAS related GPR family member X3
8103822	0.0784	0.000587	5.45023	0.18331	0.32533	VEGFC	vascular endothelial growth factor C
7894573	0.0784	0.000589	5.4472	0.17987	0.667535
7998978	0.0784	0.000595	-5.43911	0.17069	-0.907061	ZNF597	zinc finger protein 597
7896138	0.0784	0.000602	-5.43013	0.16048	-0.501289
7960150	0.0784	0.000602	-5.42986	0.16018	-0.327223	ZNF140	zinc finger protein 140
7948088	0.0784	0.000602	-5.42954	0.15981	-0.417389	SLC25A33	solute carrier family 25 member 33
8121212	0.0784	0.000605	-5.42584	0.1556	-0.374959
7918153	0.0784	0.000607	-5.42258	0.1519	-0.257744
7983606	0.0784	0.000612	-5.41595	0.14434	-0.283999	EID1	EP300 interacting inhibitor of differentiation 1
8071420	0.0784	0.000615	-5.41141	0.13917	-0.528136	SERPIND1	serpin family D member 1
8143188	0.0784	0.000615	5.41124	0.13897	0.356777	CREB3L2	cAMP responsive element binding protein 3 like 2
7896537	0.0784	0.000618	5.40797	0.13524	0.325611
8040473	0.0784	0.000618	-5.40777	0.13502	-0.547054	RHOB	ras homolog family member B
8050443	0.0784	0.00062	-5.40487	0.13171	-0.4272	SMC6	structural maintenance of chromosomes 6
7894210	0.0784	0.000627	5.395	0.12043	1.22508
8030128	0.0784	0.000628	-5.39446	0.11981	-0.793045	PPP1R15A	protein phosphatase 1 regulatory subunit 15A
8023914	0.0784	0.000631	-5.39022	0.11497	-0.40316	PQLC1	PQ loop repeat containing 1
8029969	0.0784	0.000631	-5.38997	0.11468	-0.346136	SEPW1	selenoprotein W, 1
7979196	0.0784	0.000634	-5.38691	0.11118	-0.429238	GNPNAT1	glucosamine-phosphate N-acetyltransferase 1
8018209	0.0784	0.000634	-5.38676	0.11101	-0.479189	NAT9	N-acetyltransferase 9 (putative)
8174239	0.0784	0.000636	-5.38369	0.10749	-0.296128	BEX2	brain expressed X-linked 2
7973336	0.0784	0.000639	5.37953	0.10273	0.462929	MMP14	matrix metallopeptidase 14
8158560	0.0784	0.000644	-5.37293	0.09517	-0.280224	TOR1B	torsin family 1 member B
7893896	0.0784	0.000645	5.37164	0.09369	1.15618
8149590	0.0784	0.000647	5.37007	0.09189	1.73714
8149953	0.0784	0.000647	5.3692	0.09088	0.368781
8131803	0.0784	0.000649	5.36729	0.08869	1.56244	IL6	interleukin 6
7979931	0.0784	0.000649	-5.36653	0.08783	-0.369618	MED6	mediator complex subunit 6
8073007	0.0784	0.000651	-5.36461	0.08562	-0.276794	MAFF	MAF bZIP transcription factor F
7892978	0.0784	0.000651	5.36427	0.08524	0.963425
8081867	0.0784	0.000653	-5.36183	0.08243	-0.257416	TIMMDC1	translocase of inner mitochondrial membrane domain containing 1
7973545	0.0784	0.000655	-5.35905	0.07924	-0.239629	DCAF11	DDB1 and CUL4 associated factor 11
8006148	0.0784	0.000658	-5.35614	0.07589	-0.250595	GOSR1	golgi SNAP receptor complex member 1
7954173	0.0784	0.00066	-5.35365	0.07303	-0.360516	STRAP	serine/threonine kinase receptor associated protein
8083146	0.0784	0.00066	-5.35305	0.07234	-0.315078	PLS1	plastin 1
8128138	0.0784	0.00067	5.34022	0.05758	0.32443	MDN1	midasin AAA ATPase 1
7975645	0.0784	0.000671	-5.34009	0.05743	-0.420226	ZNF410	zinc finger protein 410
8045933	0.0784	0.000673	-5.33713	0.05401	-0.257821	TANK	TRAF family member associated NFKB activator
7985147	0.0784	0.000676	-5.33289	0.04913	-0.435782	DNAJA4	DnaJ heat shock protein family (Hsp40) member A4
7894490	0.0784	0.000679	5.3299	0.04568	0.631191
8086201	0.0784	0.000682	-5.32667	0.04196	-0.434744	ACAA1	acetyl-CoA acyltransferase 1
8124134	0.0784	0.000685	-5.3228	0.03749	-0.374263	TPMT	thiopurine S-methyltransferase
8108180	0.0784	0.000686	-5.32139	0.03585	-0.688377
8117415	0.0784	0.000689	-5.31824	0.03221	-0.261186	HIST1H3I///HIST1H3E	histone cluster 1, H3i///histone cluster 1, H3e
8120943	0.0784	0.000689	-5.31759	0.03146	-0.300958	CYB5R4	cytochrome b5 reductase 4
8107909	0.0784	0.000692	-5.31429	0.02766	-0.361101	SLC22A4	solute carrier family 22 member 4
8130383	0.0784	0.000696	-5.30911	0.02166	-0.262265	MTRF1L	mitochondrial translational release factor 1 like
7895662	0.0784	0.000696	5.30893	0.02145	0.810715
7896663	0.0784	0.000697	5.30832	0.02074	0.52893
8088458	0.0784	0.0007	-5.30435	0.01615	-0.305928	FHIT	fragile histidine triad
7895729	0.0784	0.000701	-5.30383	0.01555	-0.478589
7895011	0.0784	0.000704	5.29967	0.01073	0.894559
8112728	0.0784	0.000705	-5.29871	0.00962	-0.355635	RAP1B	RAP1B, member of RAS oncogene family
7905324	0.0784	0.000708	-5.29554	0.00595	-0.334624	C1orf56	chromosome 1 open reading frame 56
7918437	0.0784	0.000709	-5.29457	0.00482	-0.311888	LAMTOR5	late endosomal/lysosomal adaptor, MAPK and MTOR activator 5
8020149	0.0788	0.000714	-5.28813	-0.00265	-0.31996	NAPG	NSF attachment protein gamma
7895855	0.079	0.000719	5.28257	-0.00911	0.890126
7950086	0.0791	0.000722	5.27927	-0.01294	0.275839	NUMA1	nuclear mitotic apparatus protein 1
8148325	0.0793	0.000726	5.27472	-0.01823	0.893336
7949954	0.0799	0.000735	-5.26463	-0.02997	-0.272514
7912861	0.0799	0.000737	5.26201	-0.03302	0.264707	FAM231A///LOC388692	family with sequence similarity 231 member A///uncharacterized LOC388692
8008598	0.0799	0.000742	-5.25726	-0.03855	-0.363763	PCTP	phosphatidylcholine transfer protein
8040503	0.0799	0.000744	-5.25425	-0.04207	-0.267359	UBXN2A	UBX domain protein 2A
8147864	0.0799	0.000746	-5.25231	-0.04432	-0.371821	EMC2	ER membrane protein complex subunit 2
7923501	0.0799	0.000746	5.25197	-0.04473	0.473916
7892920	0.0808	0.000757	5.23998	-0.05872	0.818935
7964360	0.0808	0.000763	5.23457	-0.06504	0.261378	STAT6	signal transducer and activator of transcription 6
8147990	0.0808	0.000763	-5.23433	-0.06532	-0.263455
7964460	0.0809	0.000766	-5.23129	-0.06889	-0.75134	DDIT3	DNA damage inducible transcript 3
8054722	0.0816	0.000776	-5.22	-0.0821	-1.52705	IL1B	interleukin 1 beta
8062603	0.0816	0.000777	-5.21896	-0.08332	-0.210866	TOP1	topoisomerase (DNA) I
8066402	0.0817	0.000784	-5.21226	-0.09118	-0.399075	OSER1	oxidative stress responsive serine rich 1
7896057	0.0817	0.000784	5.21168	-0.09186	0.435369
7968866	0.0817	0.000786	-5.21001	-0.09382	-0.631256	FAM216B	family with sequence similarity 216 member B
7902227	0.0821	0.000792	-5.20327	-0.10173	-0.538589	GADD45A	growth arrest and DNA damage inducible alpha
8139212	0.0822	0.000796	-5.1999	-0.10569	-0.509306	GLI3	GLI family zinc finger 3
8097096	0.0827	0.000804	-5.19167	-0.11537	-0.484011
7906767	0.0831	0.000809	5.18594	-0.12211	1.60587	FCGR2C///FCGR2B	Fc fragment of IgG receptor IIc (gene/pseudogene)///Fc fragment of IgG receptor IIb
7985488	0.0834	0.000815	-5.18053	-0.12848	-0.494221	FAM103A1	family with sequence similarity 103 member A1
8157650	0.0834	0.000818	5.17746	-0.1321	0.544759	PTGS1	prostaglandin-endoperoxide synthase 1
7925701	0.0835	0.000822	5.17394	-0.13625	0.299927
7909525	0.0839	0.000831	-5.16482	-0.14701	-0.19866
7961514	0.0839	0.000833	5.1626	-0.14964	1.38121	MGP	matrix Gla protein
8130009	0.0839	0.000834	-5.16191	-0.15045	-0.433771
8123800	0.0839	0.000843	-5.15316	-0.16079	-0.311596
8058388	0.0839	0.000844	5.15206	-0.16209	0.309937
7894955	0.0839	0.000845	5.1512	-0.16312	0.909907
8014233	0.0839	0.000846	5.15056	-0.16387	1.03589	SLFN11	schlafen family member 11
7959070	0.0839	0.000848	-5.14831	-0.16654	-0.231727	PEBP1	phosphatidylethanolamine binding protein 1
7894154	0.0839	0.000851	5.14549	-0.16987	0.786786
7962112	0.0839	0.000857	-5.13999	-0.17639	-0.240195	CAPRIN2	caprin family member 2
8180395	0.0839	0.000858	-5.1391	-0.17745	-0.349851
7939365	0.0839	0.000858	-5.13889	-0.17769	-0.337888	FJX1	four jointed box 1
8091562	0.0839	0.000861	-5.1361	-0.18099	-0.309044	DHX36	DEAH-box helicase 36
7893592	0.0839	0.000862	-5.13518	-0.18209	-0.25655
8156043	0.084	0.000866	-5.13178	-0.18612	-0.444953	PSAT1	phosphoserine aminotransferase 1
8165642	0.0847	0.000876	-5.12253	-0.19711	-0.260793	TMEM203	transmembrane protein 203
8130732	0.0854	0.000888	-5.11128	-0.21048	-0.352839	MPC1	mitochondrial pyruvate carrier 1
8028254	0.0854	0.000888	5.1112	-0.21057	0.251562	ZNF793	zinc finger protein 793
8180415	0.0855	0.000891	-5.10834	-0.21398	-0.431014	SLC25A51	solute carrier family 25 member 51
8101429	0.0875	0.000915	5.08748	-0.23885	0.586499	PLAC8	placenta specific 8
8054945	0.0875	0.000918	-5.08432	-0.24262	-0.463058	BIN1	bridging integrator 1
7971922	0.0875	0.00092	-5.08255	-0.24473	-0.501396	PCDH9	protocadherin 9
7892517	0.0886	0.000935	5.0697	-0.2601	1.23051
8102212	0.0886	0.000938	-5.06712	-0.26319	-0.305482
7893079	0.0886	0.000941	-5.0649	-0.26585	-0.347548
8139977	0.0887	0.000945	5.06168	-0.26971	0.754177	STAG3L5P-PVRIG2P-PILRB///STAG3L2///STAG3L3///STAG3L1	STAG3L5P-PVRIG2P-PILRB readthrough///stromal antigen 3-like 2 (pseudogene)///stromal antigen 3-like 3 (pseudogene)///stromal antigen 3-like 1 (pseudogene)
8101718	0.0892	0.000953	-5.05423	-0.27864	-0.245045	PYURF///PIGY	PIGY upstream reading frame///phosphatidylinositol glycan anchor biosynthesis class Y
8149707	0.0892	0.000957	-5.05136	-0.28208	-0.248845	BIN3	bridging integrator 3
8172358	0.0892	0.000957	-5.05107	-0.28243	-0.243423	UXT	ubiquitously expressed prefoldin like chaperone
7895649	0.0893	0.000962	5.04717	-0.2871	0.383602
8160478	0.0893	0.000964	-5.04543	-0.28919	-0.275185	CAAP1	caspase activity and apoptosis inhibitor 1
8123407	0.0897	0.000971	5.0397	-0.29607	0.376222	AFDN	afadin, adherens junction formation factor
7894880	0.0897	0.000974	5.03697	-0.29935	0.579932
7993310	0.0897	0.000977	5.03497	-0.30177	0.247889	MKL2	MKL1/myocardin like 2
7895258	0.0899	0.000983	-5.02995	-0.30781	-0.800105
7972062	0.0899	0.000985	-5.02823	-0.30987	-0.259731	FBXL3	F-box and leucine rich repeat protein 3
7894284	0.0899	0.000989	-5.02497	-0.3138	-0.493948
8065963	0.0899	0.00099	5.02392	-0.31507	0.212329	RBM12///CPNE1	RNA binding motif protein 12///copine 1
8124492	0.0904	0.000998	-5.01773	-0.32252	-0.421832	HIST1H2BK	histone cluster 1, H2bk
8179324	0.0907	0.00101	-5.01074	-0.33095	-1.03022	HSPA1B///HSPA1A	heat shock protein family A (Hsp70) member 1B///heat shock protein family A (Hsp70) member 1A
8045533	0.0907	0.00101	-5.0103	-0.33149	-0.395243
7892570	0.0909	0.00101	-5.0061	-0.33655	-0.741055
7896585	0.0909	0.00102	5.00124	-0.34242	0.302292
7893886	0.0909	0.00102	5.00066	-0.34313	0.279645
8113064	0.0909	0.00102	-4.99939	-0.34466	-0.252354	LYSMD3	LysM domain containing 3
7951108	0.0909	0.00103	4.99533	-0.34957	1.02507
8167027	0.0909	0.00103	-4.99499	-0.34998	-0.75338	RGN	regucalcin
7963577	0.091	0.00103	-4.99209	-0.35349	-0.46151	SPRYD3	SPRY domain containing 3
7899394	0.0913	0.00104	-4.98585	-0.36103	-0.484967	THEMIS2	thymocyte selection associated family member 2
7927550	0.0913	0.00104	4.98535	-0.36164	0.659838	PARGP1	poly(ADP-ribose) glycohydrolase pseudogene 1
7954388	0.0916	0.00105	-4.98004	-0.36807	-0.353703	GOLT1B	golgi transport 1B
8040742	0.0916	0.00105	-4.97624	-0.37268	-0.289247	MAPRE3	microtubule associated protein RP/EB family member 3
8002904	0.0916	0.00105	-4.97623	-0.3727	-0.274137	ADAT1	adenosine deaminase, tRNA specific 1
8013606	0.0918	0.00106	-4.97238	-0.37737	-0.631511	VTN	vitronectin
8076355	0.0919	0.00106	-4.96923	-0.38118	-0.275733	PMM1	phosphomannomutase 1
7893332	0.0925	0.00108	-4.95562	-0.39771	-1.02514
7957654	0.0925	0.00108	-4.95324	-0.40062	-0.773406	AMDHD1	amidohydrolase domain containing 1
8005809	0.0925	0.00108	4.95319	-0.40067	0.915884	LGALS9	galectin 9
8126729	0.0925	0.00109	-4.94935	-0.40535	-0.565241	CLIC5	chloride intracellular channel 5
7943605	0.0925	0.00109	-4.94921	-0.40551	-0.431472	ACAT1	acetyl-CoA acetyltransferase 1
7976443	0.0925	0.00109	-4.94741	-0.40771	-0.519841	IFI27	interferon alpha inducible protein 27
8021984	0.0925	0.0011	-4.9403	-0.41636	-0.274033	YES1	YES proto-oncogene 1, Src family tyrosine kinase
7894722	0.0925	0.0011	-4.9402	-0.41648	-0.607068
7981333	0.0925	0.0011	-4.93796	-0.41922	-0.216112
8109802	0.0925	0.00111	-4.93511	-0.42269	-0.263239	RARS	arginyl-tRNA synthetase
8084955	0.0925	0.00111	-4.93476	-0.42312	-0.360648	PIGX	phosphatidylinositol glycan anchor biosynthesis class X
8132860	0.0925	0.00111	4.93253	-0.42583	0.328025	EGFR	epidermal growth factor receptor
7918533	0.0925	0.00111	4.93138	-0.42724	0.355142	TMIGD3///ADORA3///TMIGD3///ADORA3	transmembrane and immunoglobulin domain containing 3///adenosine A3 receptor///transmembrane and immunoglobulin domain containing 3///adenosine A3 receptor
8148317	0.0925	0.00111	-4.93117	-0.4275	-0.657559	MYC	v-myc avian myelocytomatosis viral oncogene homolog
7916862	0.0925	0.00111	4.93101	-0.42769	0.691329	WLS	wntless Wnt ligand secretion mediator
7893704	0.0925	0.00111	4.93032	-0.42853	0.822931
8126750	0.0925	0.00112	-4.92936	-0.42971	-0.741149	ENPP5	ectonucleotide pyrophosphatase/phosphodiesterase 5 (putative)
7909992	0.0925	0.00112	-4.92529	-0.43467	-0.288351	FBXO28	F-box protein 28
8108066	0.0925	0.00112	-4.92498	-0.43504	-0.341131	UBE2B	ubiquitin conjugating enzyme E2 B
8126394	0.0925	0.00113	-4.92284	-0.43767	-0.415553	MRPS10	mitochondrial ribosomal protein S10
7907966	0.0931	0.00114	4.91559	-0.44652	0.247872
8139891	0.0931	0.00115	-4.90856	-0.45513	-0.256314	SBDS	SBDS ribosome assembly guanine nucleotide exchange factor
7915160	0.0931	0.00115	-4.90841	-0.45531	-0.40444	RRAGC	Ras related GTP binding C
7996260	0.0931	0.00115	-4.90836	-0.45537	-0.867188
7895493	0.0931	0.00115	4.90777	-0.45609	0.496916
7893182	0.0937	0.00116	4.90106	-0.46431	0.605249
7967210	0.0942	0.00117	4.89371	-0.47331	0.277377	LINC01089	long intergenic non-protein coding RNA 1089
8156358	0.0942	0.00117	-4.89036	-0.47742	-0.661985
7985873	0.0942	0.00117	4.88916	-0.4789	1.01763	TICRR	TOPBP1 interacting checkpoint and replication regulator
8163202	0.0942	0.00118	4.88826	-0.48	0.286098	SVEP1///SVEP1	sushi, von Willebrand factor type A, EGF and pentraxin domain containing 1///sushi, von Willebrand factor type A, EGF and pentraxin domain containing 1
7893220	0.0942	0.00118	4.8864	-0.48228	0.670126
8150599	0.0942	0.00118	4.88548	-0.48341	0.296739	PRKDC	protein kinase, DNA-activated, catalytic polypeptide
8105852	0.0952	0.0012	-4.87502	-0.49626	-0.359603	MRPS36	mitochondrial ribosomal protein S36
8178489	0.0955	0.0012	-4.8696	-0.50293	-0.296336	HLA-C///HLA-B///HLA-A///HLA-B///HLA-A	major histocompatibility complex, class I, C///major histocompatibility complex, class I, B///major histocompatibility complex, class I, A///major histocompatibility complex, class I, B///major histocompatibility complex, class I, A
8169035	0.0955	0.00121	-4.86881	-0.50389	-0.447185	TCEAL4	transcription elongation factor A like 4
8147654	0.0956	0.00121	-4.86621	-0.5071	-0.254859	POLR2K	RNA polymerase II subunit K
7923027	0.0958	0.00122	-4.85881	-0.51621	-0.312519	GLRX2	glutaredoxin 2
8080344	0.0958	0.00123	4.85542	-0.52039	0.35323	STAB1	stabilin 1
8116635	0.0958	0.00124	-4.84888	-0.52845	-0.282143	BPHL	biphenyl hydrolase like
8153405	0.0958	0.00124	4.84823	-0.52926	0.256179	RHPN1-AS1	RHPN1 antisense RNA 1 (head to head)
7947147	0.0958	0.00124	-4.84691	-0.53088	-0.387312	SVIP	small VCP interacting protein
7954465	0.0958	0.00124	-4.84453	-0.53382	-0.297322
8114213	0.0958	0.00125	-4.84341	-0.53521	-0.382508
7911600	0.0958	0.00125	-4.8426	-0.5362	-0.443739	NADK	NAD kinase
8139879	0.0958	0.00125	-4.84153	-0.53753	-0.314538
7970084	0.0958	0.00125	-4.83861	-0.54113	-0.294117	NAXD	NAD(P)HX dehydratase
8114829	0.0958	0.00125	-4.83856	-0.5412	-0.265972	YIPF5	Yip1 domain family member 5
8121510	0.0958	0.00125	-4.83796	-0.54194	-0.648966	RPF2	ribosome production factor 2 homolog
8032718	0.0958	0.00125	-4.83745	-0.54256	-0.362411	DAPK3	death associated protein kinase 3
8071466	0.0958	0.00126	-4.83712	-0.54297	-0.205628	LZTR1	leucine zipper like transcription regulator 1
8170850	0.0958	0.00126	-4.83603	-0.54433	-0.362757	EMD	emerin
8027390	0.0958	0.00126	-4.83414	-0.54666	-0.346826	POP4	POP4 homolog, ribonuclease P/MRP subunit
8040639	0.0961	0.00127	-4.82894	-0.55308	-0.255863	HADHB	hydroxyacyl-CoA dehydrogenase/3-ketoacyl-CoA thiolase/enoyl-CoA hydratase (trifunctional protein), beta subunit
8071119	0.0961	0.00127	-4.82845	-0.5537	-0.355535	BCL2L13	BCL2 like 13
7954460	0.0963	0.00127	-4.82518	-0.55774	-0.382803	LYRM5	LYR motif containing 5
8098547	0.0966	0.00128	4.81973	-0.56449	0.7419
8173206	0.0966	0.00129	-4.81744	-0.56732	-0.253066
7902282	0.0966	0.00129	-4.81695	-0.56793	-0.395273	HHLA3	HERV-H LTR-associating 3
7990090	0.0967	0.00129	-4.813	-0.57283	-0.478644
7895929	0.0967	0.0013	-4.81267	-0.57324	-0.422257
7895880	0.0968	0.0013	4.80968	-0.57694	0.687355
8077712	0.0971	0.00131	-4.80611	-0.58138	-0.330391	CRELD1	cysteine rich with EGF like domains 1
8101828	0.0973	0.00131	4.80243	-0.58594	0.5263	TSPAN5	tetraspanin 5
7894863	0.0976	0.00132	4.79786	-0.59162	0.591805
8148156	0.098	0.00133	-4.79287	-0.59782	-0.235313
8036938	0.098	0.00133	-4.7912	-0.5999	-0.324909	COQ8B	coenzyme Q8B
8103508	0.0983	0.00134	4.78567	-0.60677	0.252634	2022-03-01	membrane associated ring-CH-type finger 1
7894037	0.0983	0.00134	4.78477	-0.6079	0.857924
8065992	0.0983	0.00134	-4.78346	-0.60953	-0.257673	NFS1	NFS1 cysteine desulfurase
8163257	0.0987	0.00135	4.7793	-0.6147	0.265317	LPAR1	lysophosphatidic acid receptor 1
8059680	0.0996	0.00137	4.77019	-0.62606	1.17712	HTR2B	5-hydroxytryptamine receptor 2B
7894293	0.0999	0.00138	4.76604	-0.63124	1.18178
8114300	0.1	0.00138	4.76332	-0.63463	0.725799	KLHL3	kelch like family member 3
7894279	0.1003	0.00139	4.7575	-0.6419	0.962914
7896683	0.1003	0.00139	-4.75631	-0.64338	-0.270923
7895155	0.1003	0.00139	4.75601	-0.64376	0.664393
7917148	0.1005	0.0014	-4.75155	-0.64933	-0.372422	AIDA	axin interactor, dorsalization associated
7952557	0.1005	0.0014	-4.75049	-0.65066	-0.194782	SRPRA	SRP receptor alpha subunit
7967486	0.1005	0.00141	-4.74924	-0.65221	-0.287597	CCDC92	coiled-coil domain containing 92
8083779	0.1006	0.00141	-4.74657	-0.65557	-0.601294	SERPINI1	serpin family I member 1
8132515	0.1006	0.00142	-4.74341	-0.65952	-0.236351	BLVRA	biliverdin reductase A
7909586	0.1006	0.00142	-4.74223	-0.66099	-0.255764	PPP2R5A	protein phosphatase 2 regulatory subunit B'alpha
8093398	0.1006	0.00142	-4.74158	-0.6618	-0.213429	PCGF3	polycomb group ring finger 3
7893506	0.101	0.00143	-4.73748	-0.66693	-0.27668
7894927	0.1012	0.00144	-4.73232	-0.6734	-0.814774
8072678	0.1012	0.00144	-4.73149	-0.67444	-1.36465	HMOX1	heme oxygenase 1
8089677	0.1012	0.00144	-4.73022	-0.67604	-0.430295
7942889	0.1014	0.00145	-4.72709	-0.67996	-0.508186	TMEM126A	transmembrane protein 126A
7992870	0.1015	0.00145	-4.72487	-0.68275	-0.236607	ZNF263	zinc finger protein 263
8001938	0.1017	0.00146	-4.72178	-0.68662	-0.214526	TRADD	TNFRSF1A associated via death domain
7946569	0.1017	0.00146	-4.72027	-0.68852	-0.186147	RNF141	ring finger protein 141
8091078	0.1017	0.00147	-4.71717	-0.69242	-0.355735	RBP1	retinol binding protein 1
8026139	0.1017	0.00147	4.71382	-0.69662	0.358444	NFIX	nuclear factor I X
7907970	0.1017	0.00147	-4.71336	-0.69719	-0.483264
8121502	0.1017	0.00147	-4.71258	-0.69817	-0.361011	GTF3C6	general transcription factor IIIC subunit 6
8151436	0.1017	0.00148	-4.71025	-0.70111	-0.246129	PEX2	peroxisomal biogenesis factor 2
8159945	0.1017	0.00148	-4.70854	-0.70325	-0.304245	AK3	adenylate kinase 3
8135601	0.1017	0.00148	4.70851	-0.70329	0.372271	MET	MET proto-oncogene, receptor tyrosine kinase
7895174	0.1017	0.00148	4.70714	-0.70502	0.903768
7894473	0.1017	0.00149	-4.70534	-0.70727	-0.528639
7988605	0.1019	0.00149	-4.70215	-0.7113	-0.254682	COPS2	COP9 signalosome subunit 2
8117237	0.1023	0.0015	-4.69767	-0.71693	-0.299308
8154227	0.1032	0.00152	4.68931	-0.72746	0.809188
8103485	0.1032	0.00152	-4.68739	-0.72988	-0.350616	NAF1	nuclear assembly factor 1 ribonucleoprotein
8090193	0.1032	0.00153	4.68607	-0.73155	0.508257	HEG1	heart development protein with EGF like domains 1
8114080	0.1035	0.00154	-4.67824	-0.74142	-0.411692	GDF9	growth differentiation factor 9
8157804	0.1035	0.00154	4.67734	-0.74257	0.317859	OLFML2A	olfactomedin like 2A
7974471	0.1035	0.00155	-4.6756	-0.74476	-0.414499
8032926	0.1035	0.00155	4.67302	-0.74802	0.306251	PTPRS	protein tyrosine phosphatase, receptor type S
8078898	0.1035	0.00155	-4.67224	-0.749	-0.296252	SLC25A38	solute carrier family 25 member 38
8060796	0.1035	0.00157	-4.66429	-0.75905	-0.421008	C20orf196	chromosome 20 open reading frame 196
7893831	0.1035	0.00157	4.6631	-0.76056	0.606952
7894612	0.1035	0.00157	4.66248	-0.76134	0.58269
7894043	0.1035	0.00158	-4.66107	-0.76313	-0.223175
7916609	0.1035	0.00158	-4.66054	-0.7638	-0.590271	JUN	Jun proto-oncogene, AP-1 transcription factor subunit
8130988	0.1035	0.00158	-4.65892	-0.76585	-0.286088	TMEM242	transmembrane protein 242
8040618	0.1035	0.00158	-4.65794	-0.76709	-0.24819	RAB10	RAB10, member RAS oncogene family
8025868	0.1035	0.00159	-4.65684	-0.76848	-0.292604	CCDC159	coiled-coil domain containing 159
7908861	0.1035	0.00159	4.65674	-0.7686	0.472139	OCR1	ovarian cancer-related protein 1
7989193	0.1035	0.00159	4.65614	-0.76937	0.311534
7893128	0.1035	0.00159	-4.6559	-0.76967	-0.639785
7927972	0.1035	0.00159	-4.65344	-0.77278	-0.295978	VPS26A	VPS26, retromer complex component A
7899604	0.1035	0.00159	-4.65341	-0.77282	-0.295622	ZCCHC17	zinc finger CCHC-type containing 17
7937802	0.1035	0.00159	4.65249	-0.77398	0.217175	CD81	CD81 molecule
8016646	0.1035	0.0016	4.6515	-0.77524	0.596574	COL1A1	collagen type I alpha 1 chain
7893815	0.1035	0.0016	-4.65061	-0.77637	-0.220563
8142194	0.104	0.00161	4.64568	-0.78262	0.547869	LAMB1	laminin subunit beta 1
7928909	0.1041	0.00161	-4.64374	-0.78508	-0.321773	FAM35A	family with sequence similarity 35 member A
8144951	0.1041	0.00162	-4.64097	-0.78859	-0.465678
7895178	0.1041	0.00162	4.63953	-0.79042	0.761315
8050350	0.1041	0.00163	-4.63723	-0.79334	-0.871625
8041813	0.1041	0.00163	-4.63682	-0.79386	-0.283052	CRIPT	CXXC repeat containing interactor of PDZ3 domain
7895315	0.1041	0.00163	4.6359	-0.79503	0.682923
7957242	0.1044	0.00164	-4.63187	-0.80014	-0.266392	ATXN7L3B	ataxin 7 like 3B
8098500	0.1044	0.00164	-4.63077	-0.80154	-0.454614	CDKN2AIP	CDKN2A interacting protein
8106978	0.1046	0.00165	-4.62736	-0.80588	-0.315595	RFESD	Rieske Fe-S domain containing
7957759	0.105	0.00166	4.62091	-0.81408	0.240376	APAF1	apoptotic peptidase activating factor 1
7970546	0.105	0.00166	-4.62024	-0.81493	-0.518214	MICU2	mitochondrial calcium uptake 2
7903203	0.105	0.00167	-4.61885	-0.81669	-0.315782	SNX7	sorting nexin 7
7899484	0.105	0.00167	-4.61702	-0.81903	-0.481945
8074632	0.105	0.00168	-4.613	-0.82414	-0.225948	KLHL22	kelch like family member 22
7895292	0.105	0.00168	4.61275	-0.82446	0.835115
8084917	0.105	0.00168	4.61098	-0.82672	0.720946	LINC00969	long intergenic non-protein coding RNA 969
7992388	0.105	0.00169	-4.60981	-0.8282	-0.292734	NUBP2	nucleotide binding protein 2
7902512	0.105	0.00169	-4.60963	-0.82843	-0.593618	DNAJB4	DnaJ heat shock protein family (Hsp40) member B4
8084092	0.105	0.00169	-4.60935	-0.82879	-0.260199	NDUFB5	NADH:ubiquinone oxidoreductase subunit B5
7895063	0.105	0.00169	4.60841	-0.82999	0.479405
8065230	0.105	0.00169	-4.60642	-0.83253	-0.504244	RBBP9	RB binding protein 9, serine hydrolase
8178298	0.105	0.0017	4.60435	-0.83516	0.737197	GABBR1	gamma-aminobutyric acid type B receptor subunit 1
7983638	0.105	0.00171	-4.60031	-0.84031	-0.209981	DTWD1	DTW domain containing 1
7893238	0.105	0.00171	-4.59889	-0.84212	-0.234196
8167887	0.105	0.00172	-4.59647	-0.84521	-0.274537	MAGEH1	MAGE family member H1
8096251	0.105	0.00173	-4.59179	-0.85119	-0.341563	NUDT9	nudix hydrolase 9
7896064	0.105	0.00173	-4.59067	-0.85261	-0.248286
8085556	0.105	0.00173	-4.58942	-0.85422	-0.491938	SH3BP5	SH3 domain binding protein 5
7974697	0.105	0.00173	4.58877	-0.85505	0.468897	DAAM1	dishevelled associated activator of morphogenesis 1
8100456	0.105	0.00174	4.58815	-0.85584	0.439061
8096533	0.105	0.00174	-4.58572	-0.85894	-0.410923
8103722	0.105	0.00174	-4.58544	-0.8593	-0.56665	HSP90AA6P	heat shock protein 90 alpha family class A member 6, pseudogene
7987642	0.105	0.00175	-4.58085	-0.86516	-0.595645	NDUFAF1	NADH:ubiquinone oxidoreductase complex assembly factor 1
7983811	0.105	0.00175	-4.58011	-0.86611	-0.262283	PIGB	phosphatidylinositol glycan anchor biosynthesis class B
7893952	0.105	0.00175	-4.57968	-0.86666	-0.482987
7944262	0.105	0.00176	4.57858	-0.86807	0.242539	KMT2A	lysine methyltransferase 2A
7919854	0.105	0.00176	4.57576	-0.87167	0.923114
7893938	0.105	0.00176	4.57567	-0.87179	0.573411
7933186	0.105	0.00176	-4.57545	-0.87207	-0.28608	ZNF32	zinc finger protein 32
8058552	0.105	0.00177	-4.57481	-0.87289	-0.220205	IDH1	isocitrate dehydrogenase (NADP(+)) 1, cytosolic
7975203	0.105	0.00177	-4.57309	-0.87509	-0.241772	MPP5	membrane palmitoylated protein 5
8135392	0.105	0.00177	-4.57175	-0.8768	-0.282134	HBP1	HMG-box transcription factor 1
8100699	0.105	0.00177	-4.57102	-0.87774	-0.243339	SYT14P1	synaptotagmin 14 pseudogene 1
8124484	0.105	0.00178	-4.57	-0.87905	-0.210589	HIST1H2BJ	histone cluster 1, H2bj
8072279	0.105	0.00178	4.56913	-0.88016	0.211314	MTMR3	myotubularin related protein 3
7895196	0.105	0.00178	4.56851	-0.88095	0.337761
7987025	0.105	0.00178	4.56727	-0.88254	0.22051
8028380	0.105	0.00178	-4.56709	-0.88278	-0.17761	PSMD8	proteasome 26S subunit, non-ATPase 8
8008388	0.105	0.00179	-4.56611	-0.88403	-0.341766	SPATA20	spermatogenesis associated 20
8031931	0.105	0.00179	-4.56578	-0.88445	-0.912612
8137680	0.105	0.00179	4.56482	-0.88568	0.300735	ADAP1	ArfGAP with dual PH domains 1
8091658	0.1051	0.00179	-4.56288	-0.88817	-0.378288	CCNL1	cyclin L1
8177601	0.1055	0.00181	-4.5583	-0.89404	-0.302857	MCCC2	methylcrotonoyl-CoA carboxylase 2
8153819	0.1055	0.00181	-4.55689	-0.89585	-0.333013	CYHR1	cysteine and histidine rich 1
8026541	0.1057	0.00182	-4.55158	-0.90267	-0.301961	FAM32A	family with sequence similarity 32 member A
8137668	0.1057	0.00183	4.54853	-0.90658	0.833373
8096050	0.1057	0.00183	4.54753	-0.90786	0.262995	FGF5	fibroblast growth factor 5
8169272	0.1057	0.00183	-4.54624	-0.90952	-0.35414	ATG4A	autophagy related 4A cysteine peptidase
8075130	0.1057	0.00183	-4.54616	-0.90962	-0.28266	PITPNB	phosphatidylinositol transfer protein beta
8138822	0.1057	0.00183	4.54608	-0.90972	0.446551
7896413	0.1057	0.00184	4.54575	-0.91015	0.684896
8078603	0.1058	0.00184	4.5422	-0.91471	0.582766
7895754	0.1058	0.00185	4.53968	-0.91795	1.14531
7941425	0.1058	0.00185	-4.53963	-0.91802	-0.252214	MUS81	MUS81 structure-specific endonuclease subunit
8024485	0.1058	0.00185	-4.53949	-0.9182	-0.576461	GADD45B	growth arrest and DNA damage inducible beta
7924144	0.1058	0.00185	-4.53875	-0.91914	-0.515329	RPL21P28///RPL21P19///RPL21P44///RPL21	ribosomal protein L21 pseudogene 28///ribosomal protein L21 pseudogene 19///ribosomal protein L21 pseudogene 44///ribosomal protein L21
8139758	0.1059	0.00186	-4.53553	-0.92328	-0.336727	CHCHD2	coiled-coil-helix-coiled-coil-helix domain containing 2
8167103	0.1059	0.00186	-4.53514	-0.92379	-0.331818	CDK16	cyclin dependent kinase 16
7893404	0.1061	0.00187	4.53267	-0.92697	0.577372
8058477	0.1064	0.00188	-4.529	-0.93169	-0.325259	KLF7	Kruppel like factor 7
7894655	0.1069	0.00189	4.5242	-0.93788	0.322093
8042038	0.1069	0.00189	4.52256	-0.93998	0.337726	RPL23AP32	ribosomal protein L23a pseudogene 32
8124901	0.1072	0.00191	4.51681	-0.94739	0.764682	HLA-C///HLA-B///HLA-A///HLA-B///HLA-A	major histocompatibility complex, class I, C///major histocompatibility complex, class I, B///major histocompatibility complex, class I, A///major histocompatibility complex, class I, B///major histocompatibility complex, class I, A
8054329	0.1072	0.00191	-4.51656	-0.94771	-0.27813	RNF149	ring finger protein 149
7895894	0.1072	0.00191	4.51574	-0.94877	0.83307
7983350	0.1072	0.00191	-4.51561	-0.94894	-0.248906	EIF3J	eukaryotic translation initiation factor 3 subunit J
8104422	0.1075	0.00192	-4.51118	-0.95466	-0.307067	MTRR	5-methyltetrahydrofolate-homocysteine methyltransferase reductase
7900792	0.1075	0.00192	4.5107	-0.95527	0.671168	PTPRF	protein tyrosine phosphatase, receptor type F
8144239	0.1077	0.00193	-4.50716	-0.95985	-0.243846	FBXO25	F-box protein 25
8072302	0.1077	0.00193	4.50657	-0.96061	0.219137	MTMR3	myotubularin related protein 3
7975224	0.1082	0.00195	-4.50109	-0.96768	-0.26765	EIF2S1	eukaryotic translation initiation factor 2 subunit alpha
8151401	0.1082	0.00195	-4.50106	-0.96772	-0.259652	UBE2W	ubiquitin conjugating enzyme E2 W (putative)
7893798	0.1083	0.00196	-4.49722	-0.97269	-0.338019
8027604	0.1083	0.00196	4.49627	-0.97391	0.296865	KIAA0355	KIAA0355
7906305	0.1083	0.00196	-4.49619	-0.97402	-0.266707
7927827	0.109	0.00198	-4.48998	-0.98205	-0.323239	MYPN	myopalladin
7894305	0.1097	0.00199	4.48422	-0.9895	0.391499
8130641	0.1097	0.002	4.483	-0.99109	0.267381	AGPAT4-IT1	AGPAT4 intronic transcript 1
8092970	0.1099	0.002	4.47986	-0.99515	0.337338	APOD	apolipoprotein D
7910640	0.11	0.00201	-4.47801	-0.99755	-0.259861	GGPS1	geranylgeranyl diphosphate synthase 1
8030563	0.1102	0.00202	4.47418	-1.00251	0.708699	SIGLEC16	sialic acid binding Ig like lectin 16 (gene/pseudogene)
7896246	0.1102	0.00202	4.47335	-1.00359	0.677531
8115606	0.1102	0.00202	-4.47268	-1.00445	-0.371573	SLU7	SLU7 homolog, splicing factor
8179559	0.1103	0.00203	-4.47004	-1.00788	-0.332421	PFDN6	prefoldin subunit 6
7945663	0.1103	0.00203	-4.46977	-1.00823	-0.601597	IFITM10	interferon induced transmembrane protein 10
7893104	0.1103	0.00203	4.4683	-1.01013	0.657842
7896482	0.1105	0.00204	-4.46563	-1.01361	-0.524019
7894272	0.1107	0.00205	-4.46296	-1.01707	-0.729486
7893899	0.1107	0.00205	4.46213	-1.01814	0.450332
7947570	0.111	0.00206	4.45857	-1.02277	0.346367	TP53I11	tumor protein p53 inducible protein 11
8094456	0.111	0.00207	-4.4556	-1.02662	-0.263084	SMIM20	small integral membrane protein 20
8115261	0.111	0.00207	-4.45381	-1.02895	-0.311884	CCDC69	coiled-coil domain containing 69
8167790	0.111	0.00208	-4.45316	-1.02979	-0.526941	TSR2	TSR2, ribosome maturation factor
7989768	0.111	0.00208	-4.45202	-1.03128	-0.268137
7944223	0.111	0.00208	4.45147	-1.03199	0.505058	KMT2A	lysine methyltransferase 2A
7892719	0.111	0.00208	4.45053	-1.03322	0.876151
8049478	0.111	0.00208	-4.45048	-1.03328	-0.412195	COPS8	COP9 signalosome subunit 8
7895791	0.111	0.00209	4.44834	-1.03606	0.437386
7990566	0.111	0.00209	-4.44767	-1.03693	-0.252184	ETFA	electron transfer flavoprotein alpha subunit
7978628	0.1111	0.0021	-4.44527	-1.04006	-0.420193	PPP2R3C	protein phosphatase 2 regulatory subunit B''gamma
8162610	0.1111	0.00211	-4.44285	-1.0432	-0.370692	CDC14B	cell division cycle 14B
8079124	0.1111	0.00211	4.44272	-1.04338	0.17787	ZNF662	zinc finger protein 662
7892642	0.1111	0.00211	4.44103	-1.04558	0.659126
8119951	0.1111	0.00211	-4.4407	-1.04601	-0.213796	CAPN11	calpain 11
8173613	0.1111	0.00212	-4.43894	-1.0483	-0.229573	RLIM	ring finger protein, LIM domain interacting
7906107	0.1111	0.00212	4.43834	-1.04908	0.290364	SEMA4A	semaphorin 4A
8031992	0.1118	0.00214	4.43122	-1.05835	0.359707	LOC100133331///LOC100132217///LOC100132062///LOC729737///LOC729218///LINC01000///LOC401357///LINC01061///LINC01002///LINC00999///LINC00265///LOC100132062///LINC01347///LINC01000	uncharacterized LOC100133331///uncharacterized LOC100132217///uncharacterized LOC100132062///uncharacterized LOC729737///uncharacterized LOC729218///long intergenic non-protein coding RNA 1000///uncharacterized LOC401357///long intergenic non-protein coding RNA 1061///long intergenic non-protein coding RNA 1002///long intergenic non-protein coding RNA 999///long intergenic non-protein coding RNA …
7893715	0.1118	0.00214	-4.42922	-1.06097	-0.313953
7892998	0.1118	0.00215	4.42755	-1.06315	0.551459
8073192	0.1118	0.00215	-4.42612	-1.06501	-0.286686	UQCRFS1	ubiquinol-cytochrome c reductase, Rieske iron-sulfur polypeptide 1
8007323	0.1118	0.00215	4.42552	-1.06578	0.313328	CNTNAP1	contactin associated protein 1
7912157	0.1118	0.00216	-4.4252	-1.06621	-0.504828	ERRFI1	ERBB receptor feedback inhibitor 1
8045287	0.1118	0.00216	-4.42223	-1.07008	-0.554815
7994939	0.1118	0.00217	-4.42154	-1.07098	-0.356937	RNF40	ring finger protein 40
8171013	0.1118	0.00217	-4.41992	-1.0731	-0.322735	VBP1	VHL binding protein 1
7894063	0.1118	0.00217	4.41977	-1.0733	0.935457
7951652	0.1118	0.00218	-4.41738	-1.07642	-0.333743
8133189	0.1118	0.00218	-4.41605	-1.07815	-0.263864
8043105	0.1118	0.00218	-4.41586	-1.0784	-0.198037	KCMF1	potassium channel modulatory factor 1
7895961	0.1118	0.00219	4.41398	-1.08085	0.543699
8107998	0.1118	0.00219	-4.41309	-1.08201	-0.186566	UQCRQ	ubiquinol-cytochrome c reductase complex III subunit VII
7895731	0.1118	0.00219	4.41265	-1.08259	0.969166
8097521	0.1118	0.00219	-4.41262	-1.08263	-0.32324	SCOC	short coiled-coil protein
8165707	0.1118	0.00219	-4.4124	-1.08292	-0.741046
8040908	0.1122	0.0022	-4.4088	-1.08762	-0.242417	SNX17	sorting nexin 17
8143772	0.1125	0.00221	-4.40525	-1.09226	-0.429788	RARRES2	retinoic acid receptor responder 2
8172876	0.1125	0.00222	4.40404	-1.09384	0.252197	SMC1A	structural maintenance of chromosomes 1A
8114455	0.113	0.00223	-4.39984	-1.09934	-0.199368	HSPA9	heat shock protein family A (Hsp70) member 9
7895171	0.1132	0.00224	4.39741	-1.10252	0.591183
7982094	0.1133	0.00225	-4.39457	-1.10625	-0.380529	SNORD115-44	small nucleolar RNA, C/D box 115-44
7895795	0.1133	0.00225	4.39325	-1.10797	0.725346
8083569	0.1133	0.00225	-4.39309	-1.10818	-0.86057	TIPARP	TCDD inducible poly(ADP-ribose) polymerase
8059731	0.1137	0.00226	-4.38847	-1.11423	-0.252518	PDE6D///PDE6D	phosphodiesterase 6D///phosphodiesterase 6D
8113367	0.1137	0.00227	4.38838	-1.11436	0.310288
7951660	0.1137	0.00227	-4.38715	-1.11597	-0.207262
7959123	0.1137	0.00227	-4.38546	-1.11817	-0.373108	PRKAB1	protein kinase AMP-activated non-catalytic subunit beta 1
8156295	0.1137	0.00228	-4.38489	-1.11892	-0.232817	SECISBP2	SECIS binding protein 2
7994265	0.1137	0.00228	-4.38339	-1.1209	-0.626213
7894826	0.1144	0.0023	-4.37615	-1.13039	-0.260671
7893036	0.1144	0.00231	-4.37447	-1.1326	-0.372455
8122740	0.1144	0.00231	4.37419	-1.13297	0.289008
8096224	0.1144	0.00231	4.3739	-1.13335	0.258362	AFF1	AF4/FMR2 family member 1
7893414	0.1144	0.00231	4.37352	-1.13384	0.431629
8097955	0.1149	0.00232	-4.36933	-1.13935	-0.374604
7894238	0.1157	0.00234	-4.36302	-1.14764	-0.85237
7949619	0.1158	0.00235	4.36076	-1.15062	0.360507	SLC29A2	solute carrier family 29 member 2
8122176	0.1159	0.00236	4.35908	-1.15282	0.638672	TCF21	transcription factor 21
7892684	0.1161	0.00236	-4.35662	-1.15606	-0.430002
7923582	0.1161	0.00237	-4.35499	-1.15821	-0.564236
7928306	0.1161	0.00237	4.35463	-1.15868	0.904182
8089040	0.1161	0.00238	-4.35224	-1.16182	-0.226813	MINA	MYC induced nuclear antigen
8172531	0.1161	0.00238	-4.35213	-1.16197	-0.231271	PRAF2	PRA1 domain family member 2
8114612	0.1162	0.00238	4.35042	-1.16422	1.22395	CD14	CD14 molecule
8042917	0.1163	0.00239	4.34866	-1.16653	0.234088	DOK1	docking protein 1
7893530	0.1163	0.00239	-4.34801	-1.16739	-0.254057
7971150	0.1163	0.0024	-4.34646	-1.16943	-0.277005	LHFP	lipoma HMGIC fusion partner
7942650	0.1169	0.00241	4.34125	-1.1763	0.297224	EMSY	EMSY, BRCA2 interacting transcriptional repressor
8154729	0.1169	0.00242	-4.34064	-1.17711	-0.278875
7944765	0.1169	0.00242	-4.33965	-1.17842	-0.52481
8174134	0.1169	0.00242	-4.33843	-1.18002	-0.480198	TCEAL6///TCEAL2///TCEAL3	transcription elongation factor A like 6///transcription elongation factor A like 2///transcription elongation factor A like 3
8042830	0.1171	0.00243	-4.33633	-1.18279	-0.315276	MTHFD2	methylenetetrahydrofolate dehydrogenase (NADP+ dependent) 2, methenyltetrahydrofolate cyclohydrolase
8005736	0.1173	0.00244	-4.33235	-1.18805	-0.190537	UBBP4	ubiquitin B pseudogene 4
7919645	0.1173	0.00245	4.33134	-1.18938	0.508146	SV2A	synaptic vesicle glycoprotein 2A
7967452	0.1173	0.00245	4.33126	-1.18948	0.451011
7893714	0.1173	0.00245	-4.33062	-1.19033	-0.273553
8102792	0.1175	0.00246	4.32826	-1.19344	0.322009	PCDH18	protocadherin 18
8083826	0.1183	0.00248	-4.32176	-1.20203	-0.275008	SEC62	SEC62 homolog, preprotein translocation factor
7893315	0.1184	0.00249	4.31981	-1.20461	0.850195
8096669	0.1184	0.00249	4.31872	-1.20605	0.295112	TET2	tet methylcytosine dioxygenase 2
8172425	0.1184	0.00249	4.31713	-1.20815	0.715844	SLC38A5	solute carrier family 38 member 5
8022803	0.1184	0.0025	-4.31694	-1.2084	-0.511969	GAREM1	GRB2 associated regulator of MAPK1 subtype 1
7970381	0.1184	0.0025	4.31581	-1.2099	0.37523	LOC102725104///ANKRD20A8P	putative ankyrin repeat domain-containing protein 20A12 pseudogene///ankyrin repeat domain 20 family member A8, pseudogene
7895528	0.1185	0.0025	4.31439	-1.21177	0.250221
7896022	0.1186	0.00251	-4.31274	-1.21396	-0.309736
7999608	0.1186	0.00251	-4.31173	-1.21529	-0.182013	RRN3	RRN3 homolog, RNA polymerase I transcription factor
8100318	0.1195	0.00254	-4.30459	-1.22474	-0.200476	SGCB	sarcoglycan beta
7896148	0.1197	0.00255	-4.30158	-1.22873	-0.182534
8118228	0.1197	0.00255	4.29985	-1.23103	0.509009	LY6G5B	lymphocyte antigen 6 complex, locus G5B
7895557	0.1197	0.00255	-4.29972	-1.23119	-0.314509
8086216	0.1197	0.00256	-4.29918	-1.23191	-0.315066
8071179	0.1202	0.00257	-4.29388	-1.23893	-0.307211	DGCR6	DiGeorge syndrome critical region gene 6
8112422	0.1202	0.00258	-4.29237	-1.24093	-0.223807
8116969	0.1202	0.00258	-4.29197	-1.24148	-0.221042	NOL7	nucleolar protein 7
8132070	0.1202	0.00259	-4.29087	-1.24293	-0.209462	GARS	glycyl-tRNA synthetase
8073214	0.1202	0.00259	4.29075	-1.24309	0.269109	TNRC6B	trinucleotide repeat containing 6B
7893905	0.1202	0.00259	-4.28981	-1.24434	-0.221239
8127629	0.1202	0.0026	-4.28703	-1.24802	-0.406233	COX7A2	cytochrome c oxidase subunit 7A2
7967987	0.1202	0.0026	-4.28683	-1.24829	-0.282514	MRPL57	mitochondrial ribosomal protein L57
8005865	0.1202	0.0026	-4.28671	-1.24845	-0.359184	SARM1	sterile alpha and TIR motif containing 1
8104378	0.1205	0.00262	4.28187	-1.25487	0.35441	PAPD7	poly(A) RNA polymerase D7, non-canonical
8054395	0.1205	0.00262	-4.28166	-1.25515	-0.220448	UXS1	UDP-glucuronate decarboxylase 1
8108192	0.1205	0.00262	4.28117	-1.25581	0.293099	C5orf66	chromosome 5 open reading frame 66
8163948	0.1205	0.00262	-4.28109	-1.25591	-0.210189	RBM18	RNA binding motif protein 18
7894131	0.1205	0.00262	4.2797	-1.25775	0.634777
7892732	0.1206	0.00263	-4.2783	-1.25961	-1.54701
8001876	0.1206	0.00264	-4.27634	-1.26222	-0.327713	NAE1	NEDD8 activating enzyme E1 subunit 1
8026182	0.1206	0.00264	4.27623	-1.26236	0.656319	MRI1	methylthioribose-1-phosphate isomerase 1
7976669	0.1214	0.00266	4.2701	-1.27051	0.239832	HHIPL1	HHIP like 1
7908330	0.1216	0.00267	-4.26657	-1.27522	-0.290236	C1orf27	chromosome 1 open reading frame 27
8156132	0.1216	0.00267	4.26593	-1.27607	0.400161
7974229	0.1216	0.00268	-4.26583	-1.2762	-0.291885	KLHDC2	kelch domain containing 2
8173238	0.1216	0.00269	-4.26261	-1.28049	-0.195545	ASB12	ankyrin repeat and SOCS box containing 12
8085481	0.1216	0.00269	-4.26244	-1.2807	-0.265365	CHCHD4	coiled-coil-helix-coiled-coil-helix domain containing 4
8121547	0.1216	0.00269	-4.26197	-1.28133	-0.297562	FAM229B	family with sequence similarity 229 member B
7898894	0.1216	0.00269	-4.26193	-1.28139	-0.213429	PITHD1	PITH domain containing 1
7957746	0.1218	0.0027	-4.25892	-1.28539	-0.208221	SLC25A3	solute carrier family 25 member 3
8169015	0.1218	0.0027	-4.25847	-1.286	-0.291982	TCEAL7	transcription elongation factor A like 7
7894539	0.1218	0.00271	4.25656	-1.28853	0.992895
8096580	0.1218	0.00271	4.2557	-1.28968	0.581202	MTTP	microsomal triglyceride transfer protein
7937892	0.1218	0.00272	-4.25499	-1.29063	-0.432838	PGAP2	post-GPI attachment to proteins 2
7944375	0.1218	0.00272	-4.25435	-1.29149	-0.482173	TRAPPC4	trafficking protein particle complex 4
7982092	0.1219	0.00273	-4.25166	-1.29507	-0.44996	SNORD115-24///SNORD115-44///SNORD115-43///SNORD115-42///SNORD115-41///SNORD115-40///SNORD115-39///SNORD115-38///SNORD115-36///SNORD115-34///SNORD115-31///SNORD115-30///SNORD115-29///SNORD115-26///SNORD115-25///SNORD115-22///SNORD115-21///SNORD115-20///SNORD115-19///SNORD115-18///SNORD115-17///SNORD115-16///SNORD115-15///SNORD115-14///SNORD115-13///SNORD115-12///SNORD115-11///SNORD115-10///SNORD11…	small nucleolar RNA, C/D box 115-24///small nucleolar RNA, C/D box 115-44///small nucleolar RNA, C/D box 115-43///small nucleolar RNA, C/D box 115-42///small nucleolar RNA, C/D box 115-41///small nucleolar RNA, C/D box 115-40///small nucleolar RNA, C/D box 115-39///small nucleolar RNA, C/D box 115-38///small nucleolar RNA, C/D box 115-36///small nucleolar RNA, C/D box 115-34///small nucleolar RNA…
8133902	0.1219	0.00273	-4.25144	-1.29536	-0.348389
8135497	0.1219	0.00273	-4.25104	-1.2959	-0.238929	ZNF277	zinc finger protein 277
8061262	0.1221	0.00274	-4.2486	-1.29914	-0.352046	NAA20	N(alpha)-acetyltransferase 20, NatB catalytic subunit
7964602	0.1222	0.00275	-4.24624	-1.3023	-0.670222	LRIG3///LRIG3	leucine rich repeats and immunoglobulin like domains 3///leucine rich repeats and immunoglobulin like domains 3
8126948	0.1222	0.00276	-4.2436	-1.30582	-0.287022	FTH1P5	ferritin heavy chain 1 pseudogene 5
7972237	0.1222	0.00276	-4.24353	-1.30592	-0.178693
8107194	0.1222	0.00276	-4.24309	-1.30649	-0.252705	C5orf30	chromosome 5 open reading frame 30
8098856	0.1222	0.00277	4.24081	-1.30954	0.197568	RNF212	ring finger protein 212
7957271	0.1222	0.00277	-4.2393	-1.31155	-0.335422
7894236	0.1222	0.00278	4.23771	-1.31368	0.378672
7982723	0.1222	0.00278	-4.23765	-1.31376	-0.322212	IVD	isovaleryl-CoA dehydrogenase
8101086	0.1222	0.00278	-4.23665	-1.31509	-0.524232	NAAA	N-acylethanolamine acid amidase
8154635	0.1222	0.00278	4.23653	-1.31525	0.1811	MTAP	methylthioadenosine phosphorylase
8140371	0.1222	0.00279	-4.23626	-1.31562	-0.404339	TMEM120A	transmembrane protein 120A
8081316	0.1222	0.00279	-4.23535	-1.31683	-0.27079	TFG	TRK-fused gene
8147883	0.1222	0.0028	-4.2318	-1.32157	-0.423236	ENY2	ENY2, transcription and export complex 2 subunit
7894556	0.1222	0.00281	4.23029	-1.3236	0.786478
7893558	0.1222	0.00281	-4.23011	-1.32384	-0.264817
7976828	0.1222	0.00281	4.22957	-1.32455	0.191056	FLJ41170///FLJ41170	uncharacterized LOC440200///uncharacterized LOC440200
8090866	0.1222	0.00282	-4.22815	-1.32645	-0.489569	ANAPC13	anaphase promoting complex subunit 13
7896657	0.1222	0.00282	-4.22738	-1.32748	-0.23778
8080773	0.1222	0.00282	-4.22694	-1.32807	-0.334876	RPP14	ribonuclease P/MRP subunit p14
7912250	0.1222	0.00282	4.22607	-1.32923	0.292419
7939507	0.1222	0.00283	4.22599	-1.32934	0.16658	ACCS	1-aminocyclopropane-1-carboxylate synthase homolog (inactive)
7989313	0.1222	0.00283	-4.22566	-1.32978	-0.289612
7997520	0.1222	0.00283	-4.22522	-1.33036	-0.34351	HSBP1	heat shock factor binding protein 1
7893172	0.1224	0.00284	4.22146	-1.33539	1.40448
8159732	0.1224	0.00284	4.22095	-1.33608	0.357276	EHMT1-IT1	EHMT1 intronic transcript 1
8016870	0.1224	0.00285	-4.22069	-1.33642	-0.575861	MRPS23	mitochondrial ribosomal protein S23
8005473	0.1224	0.00285	-4.21948	-1.33805	-0.460008
8004385	0.1224	0.00286	4.21794	-1.34011	0.329106	NLGN2	neuroligin 2
7923406	0.1224	0.00286	-4.21745	-1.34076	-0.700916	PTPN7	protein tyrosine phosphatase, non-receptor type 7
7981481	0.1224	0.00286	-4.21696	-1.34141	-0.271427	C14orf2///C14orf2	chromosome 14 open reading frame 2///chromosome 14 open reading frame 2
8012469	0.1227	0.00287	-4.21438	-1.34487	-0.299679	RPL26	ribosomal protein L26
8047926	0.1228	0.00288	-4.21318	-1.34648	-0.34561	MAP2	microtubule associated protein 2
8157231	0.1233	0.0029	4.20815	-1.35321	0.398226
7894646	0.1233	0.0029	4.20741	-1.35421	0.344065
8148917	0.1233	0.0029	-4.20604	-1.35604	-0.258561	MFSD3	major facilitator superfamily domain containing 3
8097704	0.1233	0.00291	-4.2056	-1.35663	-0.207862	TMEM184C	transmembrane protein 184C
7966542	0.1233	0.00291	-4.20449	-1.35812	-0.429157	RASAL1	RAS protein activator like 1
8017143	0.1233	0.00291	-4.2042	-1.35851	-0.269119	PTRH2	peptidyl-tRNA hydrolase 2
7985662	0.1233	0.00292	-4.20125	-1.36247	-0.216674	PDE8A	phosphodiesterase 8A
8097282	0.1233	0.00292	4.20118	-1.36256	0.377575	SPRY1	sprouty RTK signaling antagonist 1
8155696	0.1233	0.00292	-4.20085	-1.363	-0.314616	FAM122A///FAM122A	family with sequence similarity 122A///family with sequence similarity 122A
8150204	0.1233	0.00293	-4.19953	-1.36478	-0.175366
7895365	0.1233	0.00294	4.19812	-1.36666	0.364736
8160317	0.1233	0.00294	-4.19754	-1.36744	-0.292189
7943288	0.1233	0.00294	-4.19633	-1.36906	-0.21917	SRSF8	serine and arginine rich splicing factor 8
8158684	0.1233	0.00294	4.19617	-1.36928	0.467696
8147650	0.1233	0.00295	4.19525	-1.37052	0.176364
7955635	0.1233	0.00295	-4.19477	-1.37117	-0.227194	ARL2BP	ADP ribosylation factor like GTPase 2 binding protein
8088526	0.1235	0.00296	-4.19199	-1.37489	-0.207495	THOC7	THO complex 7
8174317	0.1235	0.00296	4.19196	-1.37493	0.218484	RIPPLY1	ripply transcriptional repressor 1
8101340	0.1237	0.00297	-4.18946	-1.37829	-0.20779	HNRNPDL	heterogeneous nuclear ribonucleoprotein D like
7908766	0.1237	0.00297	-4.18892	-1.37901	-0.234729	TIMM17A	translocase of inner mitochondrial membrane 17 homolog A (yeast)
7893994	0.1237	0.00298	4.18693	-1.38169	0.20551
8086330	0.1237	0.00298	-4.18687	-1.38177	-0.520922	CSRNP1	cysteine and serine rich nuclear protein 1
8168362	0.1239	0.00299	-4.1843	-1.38522	-0.24493	FLJ44635	TPT1-like protein
8108399	0.1239	0.003	4.18282	-1.38721	0.324771
7999562	0.1239	0.003	-4.18182	-1.38856	-0.263069	PARN	poly(A)-specific ribonuclease
8110032	0.1239	0.00301	-4.18053	-1.39028	-0.237218	CREBRF	CREB3 regulatory factor
7972810	0.1239	0.00301	-4.18045	-1.3904	-0.347076	CARS2	cysteinyl-tRNA synthetase 2, mitochondrial (putative)
8149629	0.1239	0.00301	4.18017	-1.39077	0.396452	GFRA2	GDNF family receptor alpha 2
7895081	0.1239	0.00301	-4.1794	-1.39181	-0.614396
7934185	0.1241	0.00302	-4.17729	-1.39465	-0.766512	C10orf54	chromosome 10 open reading frame 54
7936507	0.1241	0.00303	-4.17627	-1.39601	-0.349009	C10orf82	chromosome 10 open reading frame 82
7894896	0.1249	0.00305	-4.17067	-1.40355	-0.354386
7955896	0.1255	0.00307	-4.16628	-1.40946	-0.181323	COPZ1	coatomer protein complex subunit zeta 1
7908041	0.1261	0.00309	4.16156	-1.41582	0.280937	LAMC1	laminin subunit gamma 1
7959995	0.1265	0.0031	4.1588	-1.41953	0.268159	EP400	E1A binding protein p400
7970831	0.1265	0.0031	-4.1579	-1.42075	-0.30251	UBL3	ubiquitin like 3
8085788	0.1265	0.00311	-4.15615	-1.4231	-0.49376	NKIRAS1	NFKB inhibitor interacting Ras like 1
7935968	0.1265	0.00311	4.15612	-1.42316	0.37351	LDB1	LIM domain binding 1
8168018	0.1268	0.00312	-4.15336	-1.42688	-0.171689	YIPF6	Yip1 domain family member 6
7894204	0.1269	0.00314	-4.15028	-1.43103	-0.570386
8113784	0.1269	0.00314	-4.14999	-1.43142	-0.174015
7997642	0.1269	0.00314	-4.14981	-1.43166	-1.21934	CRISPLD2	cysteine rich secretory protein LCCL domain containing 2
7966026	0.127	0.00314	4.1483	-1.4337	0.772438	NUAK1	NUAK family kinase 1
7892573	0.1275	0.00316	4.14438	-1.43899	0.373634
7896420	0.1275	0.00316	4.14372	-1.43988	0.829281
8102065	0.1284	0.00319	-4.13709	-1.44884	-0.288102	BDH2	3-hydroxybutyrate dehydrogenase, type 2
8032284	0.1284	0.0032	-4.13483	-1.4519	-0.365635	UQCR11	ubiquinol-cytochrome c reductase, complex III subunit XI
7895863	0.1284	0.0032	4.13474	-1.45202	0.993464
7965110	0.1284	0.00321	4.134	-1.45302	0.246837
8065693	0.1284	0.00321	-4.1336	-1.45356	-0.217056	NECAB3	N-terminal EF-hand calcium binding protein 3
8119000	0.1284	0.00321	-4.13353	-1.45365	-0.197801	MAPK14	mitogen-activated protein kinase 14
8021169	0.1285	0.00322	4.13171	-1.45611	0.799181	LIPG	lipase G, endothelial type
7894373	0.1289	0.00323	4.12792	-1.46123	0.392364
8018600	0.1289	0.00323	-4.12788	-1.46129	-0.219252	SRP68	signal recognition particle 68
7939676	0.1289	0.00324	-4.12725	-1.46214	-0.203276	ATG13	autophagy related 13
7894717	0.1292	0.00325	4.12407	-1.46645	0.616939
8065903	0.1292	0.00325	4.12358	-1.46711	0.612822
8019071	0.1294	0.00326	4.12174	-1.4696	0.195435	LOC100294362	uncharacterized LOC100294362
8105463	0.1297	0.00327	-4.11908	-1.47319	-0.276866	GPBP1	GC-rich promoter binding protein 1
7893125	0.1297	0.00328	-4.11838	-1.47415	-0.734315
8168968	0.1298	0.00328	-4.11691	-1.47614	-0.321752	GPRASP1	G protein-coupled receptor associated sorting protein 1
8081233	0.1298	0.00329	4.11511	-1.47858	0.226064
7927955	0.1298	0.0033	-4.1145	-1.47941	-0.477627	KIF1BP	KIF1 binding protein
8134869	0.1298	0.0033	4.11342	-1.48087	0.797172	PCOLCE	procollagen C-endopeptidase enhancer
7895256	0.1298	0.0033	-4.11323	-1.48112	-0.384573
8119661	0.1298	0.00331	-4.11187	-1.48297	-0.371486	RRP36	ribosomal RNA processing 36
7989094	0.1298	0.00331	-4.1114	-1.48361	-0.192688	NEDD4	neural precursor cell expressed, developmentally down-regulated 4, E3 ubiquitin protein ligase
8086842	0.13	0.00332	4.1092	-1.48659	0.211897	MAP4	microtubule associated protein 4
7995574	0.13	0.00333	-4.1078	-1.48848	-0.236863	HNRNPA1P6///HNRNPA1P33///HNRNPA1P27///HNRNPA1P10///HNRNPA1L2///HNRNPA1	heterogeneous nuclear ribonucleoprotein A1 pseudogene 6///heterogeneous nuclear ribonucleoprotein A1 pseudogene 33///heterogeneous nuclear ribonucleoprotein A1 pseudogene 27///heterogeneous nuclear ribonucleoprotein A1 pseudogene 10///heterogeneous nuclear ribonucleoprotein A1-like 2///heterogeneous nuclear ribonucleoprotein A1
7909896	0.13	0.00333	4.10691	-1.4897	0.200019
7981377	0.13	0.00333	-4.10653	-1.49021	-0.212912	ANKRD9	ankyrin repeat domain 9
8161375	0.13	0.00334	4.10572	-1.49131	0.795369
8115397	0.13	0.00334	-4.10534	-1.49182	-0.281948	FAXDC2	fatty acid hydroxylase domain containing 2
7894619	0.1304	0.00336	4.10054	-1.49834	1.14431
8127072	0.1304	0.00336	-4.10016	-1.49884	-0.473637	GSTA1	glutathione S-transferase alpha 1
8097628	0.1304	0.00336	4.0997	-1.49947	0.312683	HHIP	hedgehog interacting protein
7947462	0.1304	0.00336	-4.09967	-1.49951	-0.627522	ABTB2	ankyrin repeat and BTB domain containing 2
8005441	0.1304	0.00337	-4.09831	-1.50136	-0.284829	SMCR8	Smith-Magenis syndrome chromosome region, candidate 8
7894460	0.1304	0.00337	4.09733	-1.50269	0.384325
7984704	0.1304	0.00338	4.09571	-1.5049	0.304251	NEO1	neogenin 1
7989501	0.1304	0.00339	4.09499	-1.50586	0.885153	CA12	carbonic anhydrase 12
7957186	0.1304	0.00339	-4.09492	-1.50596	-0.252373	TBC1D15	TBC1 domain family member 15
7951679	0.1308	0.0034	-4.09193	-1.51003	-0.57484	TIMM8B	translocase of inner mitochondrial membrane 8 homolog B
7896341	0.131	0.00341	4.0903	-1.51224	1.00877
8093256	0.131	0.00341	-4.08929	-1.51361	-0.344078
8093156	0.1312	0.00342	-4.08683	-1.51696	-0.308839	NCBP2	nuclear cap binding protein subunit 2
7961339	0.1312	0.00344	4.08424	-1.52047	0.35967	LRP6	LDL receptor related protein 6
8045347	0.1312	0.00344	4.08375	-1.52114	0.997851
8022176	0.1312	0.00344	4.08361	-1.52134	0.392757	LAMA1	laminin subunit alpha 1
8055890	0.1312	0.00344	-4.08325	-1.52182	-0.213639	STAM2	signal transducing adaptor molecule 2
8012931	0.1312	0.00344	-4.08324	-1.52184	-0.319547	CDRT1///FBXW10	CMT1A duplicated region transcript 1///F-box and WD repeat domain containing 10
7941961	0.1312	0.00345	-4.08243	-1.52293	-0.400941	ALDH3B1	aldehyde dehydrogenase 3 family member B1
7892832	0.1315	0.00346	-4.07958	-1.52681	-0.607261
8166705	0.1317	0.00347	-4.078	-1.52897	-0.397495	PRRG1	proline rich and Gla domain 1
8027566	0.1317	0.00347	-4.07706	-1.53024	-0.213929	CEBPG	CCAAT/enhancer binding protein gamma
8091764	0.1318	0.00348	-4.07541	-1.53248	-0.290046	KPNA4	karyopherin subunit alpha 4
8039796	0.1318	0.00348	-4.07447	-1.53377	-0.155065	CHMP2A	charged multivesicular body protein 2A
7914563	0.1318	0.00349	-4.0737	-1.53481	-0.308778	YARS	tyrosyl-tRNA synthetase
7894770	0.1327	0.00352	4.06772	-1.54295	0.394787
7951131	0.1327	0.00352	4.06666	-1.5444	0.439253
8065444	0.1327	0.00354	-4.06398	-1.54805	-0.442408	ACSS1	acyl-CoA synthetase short-chain family member 1
7945539	0.1327	0.00354	-4.06358	-1.5486	-0.183545	SLC25A22	solute carrier family 25 member 22
8002492	0.1327	0.00354	4.06227	-1.55038	0.330612	HYDIN2///HYDIN	HYDIN2, axonemal central pair apparatus protein (pseudogene)///HYDIN, axonemal central pair apparatus protein
7983663	0.1327	0.00354	-4.06208	-1.55064	-0.296377	USP8	ubiquitin specific peptidase 8
7894756	0.1327	0.00355	4.06179	-1.55104	0.362479
8108603	0.1327	0.00355	-4.06155	-1.55136	-0.164747	HARS2	histidyl-tRNA synthetase 2, mitochondrial
7919095	0.1327	0.00355	4.06091	-1.55223	0.35142	NOTCH2	notch 2
7967021	0.1327	0.00355	4.06055	-1.55273	0.552501	PXN	paxillin
8173531	0.1327	0.00356	-4.05999	-1.55349	-0.220372	HDAC8	histone deacetylase 8
7976333	0.1331	0.00357	-4.05643	-1.55835	-0.267661	TMEM251	transmembrane protein 251
8169009	0.1331	0.00357	-4.05638	-1.55842	-0.275589	BEX4	brain expressed X-linked 4
7896291	0.1332	0.00358	4.05478	-1.56059	0.863076
7924092	0.1332	0.00359	-4.05282	-1.56327	-0.392146	SLC30A1	solute carrier family 30 member 1
7892789	0.1332	0.00359	4.05271	-1.56342	0.838457
8171890	0.1332	0.00359	4.0523	-1.56398	0.287026
7969914	0.1335	0.00361	4.04959	-1.56768	0.172233
7900438	0.1335	0.00361	-4.04908	-1.56838	-0.244078	ZFP69B	ZFP69 zinc finger protein B
8075910	0.1339	0.00363	4.04587	-1.57276	0.866743	RAC2	ras-related C3 botulinum toxin substrate 2 (rho family, small GTP binding protein Rac2)
7907353	0.1341	0.00364	-4.04398	-1.57534	-0.424055	METTL13	methyltransferase like 13
7919751	0.1343	0.00365	-4.04053	-1.58005	-0.285937	MCL1	BCL2 family apoptosis regulator
7895632	0.1343	0.00366	-4.03963	-1.58128	-0.382476
7982002	0.1343	0.00366	-4.03902	-1.58212	-0.236921	SNORD116-27	small nucleolar RNA, C/D box 116-27
8055016	0.1343	0.00366	4.03824	-1.58319	0.847478
8103998	0.1343	0.00367	-4.03802	-1.58349	-0.387714	UFSP2	UFM1 specific peptidase 2
8132617	0.1343	0.00367	4.03686	-1.58507	0.175127	ZMIZ2	zinc finger MIZ-type containing 2
8141107	0.1343	0.00367	-4.03653	-1.58552	-0.233285	SLC25A13	solute carrier family 25 member 13
7933405	0.1343	0.00368	4.03553	-1.58689	0.382655	AGAP5///AGAP9///AGAP12P///AGAP6///AGAP11///AGAP4	ArfGAP with GTPase domain, ankyrin repeat and PH domain 5///ArfGAP with GTPase domain, ankyrin repeat and PH domain 9///ArfGAP with GTPase domain, ankyrin repeat and PH domain 12, pseudogene///ArfGAP with GTPase domain, ankyrin repeat and PH domain 6///ArfGAP with GTPase domain, ankyrin repeat and PH domain 11///ArfGAP with GTPase domain, ankyrin repeat and PH domain 4
7893268	0.1343	0.00368	-4.03472	-1.58799	-0.471673
8047709	0.1343	0.00369	4.03393	-1.58908	0.431168	PARD3B	par-3 family cell polarity regulator beta
7893033	0.1343	0.00369	4.03318	-1.5901	1.7979
7893599	0.1343	0.00369	4.03296	-1.5904	0.35622
7894624	0.1343	0.00369	4.03276	-1.59067	0.817416
8180392	0.1348	0.00372	-4.02803	-1.59714	-0.392649	TIMM8B	translocase of inner mitochondrial membrane 8 homolog B
7895374	0.1348	0.00372	4.0267	-1.59897	0.470556
8093936	0.1348	0.00372	-4.02665	-1.59903	-0.197382	MRFAP1	Morf4 family associated protein 1
8107814	0.1348	0.00373	-4.02654	-1.59918	-0.195715	ISOC1	isochorismatase domain containing 1
7963774	0.1349	0.00373	4.02476	-1.60162	0.511311	ZNF385A	zinc finger protein 385A
7894048	0.1349	0.00374	4.02445	-1.60205	0.72536
7930872	0.1352	0.00375	-4.02221	-1.60511	-0.19283	NANOS1	nanos C2HC-type zinc finger 1
8073816	0.1353	0.00375	4.02108	-1.60666	0.310353	MIRLET7BHG	MIRLET7B host gene
7893237	0.1354	0.00377	4.01878	-1.60982	0.553122
7958152	0.1354	0.00377	4.01818	-1.61063	0.258444	PGAM4///PGAM1	phosphoglycerate mutase family member 4///phosphoglycerate mutase 1
8065252	0.1354	0.00377	-4.01801	-1.61086	-0.254784	LOC100287166	uncharacterized LOC100287166
7892624	0.1354	0.00378	4.01651	-1.61292	0.272454
8168470	0.1354	0.00378	-4.01642	-1.61304	-0.713201	COX7B	cytochrome c oxidase subunit 7B
7936249	0.1358	0.0038	4.01284	-1.61795	0.165841	SORCS1	sortilin related VPS10 domain containing receptor 1
8147724	0.1358	0.0038	-4.01281	-1.61799	-0.247074	ATP6V1C1	ATPase H+ transporting V1 subunit C1
8063620	0.1362	0.00381	-4.00982	-1.62209	-0.211484	VAPB	VAMP associated protein B and C
7998211	0.1363	0.00382	-4.00841	-1.62402	-0.226144	AXIN1	axin 1
8139057	0.1363	0.00383	-4.00683	-1.6262	-0.383076	ELMO1	engulfment and cell motility 1
7972016	0.1363	0.00383	-4.00631	-1.6269	-0.545843
7904469	0.1363	0.00383	4.00614	-1.62714	0.314969	SRGAP2D///SRGAP2C///SRGAP2B///SRGAP2	SLIT-ROBO Rho GTPase activating protein 2D (pseudogene)///SLIT-ROBO Rho GTPase activating protein 2C///SLIT-ROBO Rho GTPase activating protein 2B///SLIT-ROBO Rho GTPase activating protein 2
7923712	0.1363	0.00384	-4.00532	-1.62827	-0.281677	RBBP5	RB binding protein 5, histone lysine methyltransferase complex subunit
8003607	0.1364	0.00384	-4.00419	-1.62981	-0.709856	C17orf97	chromosome 17 open reading frame 97
8173179	0.1366	0.00386	-4.00107	-1.6341	-0.242068	UQCRBP1	ubiquinol-cytochrome c reductase binding protein pseudogene 1
7962250	0.1366	0.00386	-4.0004	-1.63501	-0.248084	CPNE8	copine 8
7893464	0.1366	0.00387	4.00005	-1.63549	0.251324
8161745	0.1366	0.00387	-3.99915	-1.63673	-0.219335
7892678	0.1366	0.00388	3.99842	-1.63773	0.278045
8004030	0.1366	0.00388	-3.99713	-1.63951	-0.259591	RNF167	ring finger protein 167
8073548	0.1366	0.00388	3.99696	-1.63974	0.331652	2022-09-03	septin 3
8170635	0.1366	0.00388	-3.99693	-1.63978	-0.572063	ZNF275	zinc finger protein 275
7893340	0.1368	0.00389	-3.99514	-1.64224	-0.827762
7968272	0.1371	0.00391	-3.99252	-1.64584	-0.257563
8029624	0.1371	0.00391	-3.99129	-1.64753	-0.183111	PPP1R37	protein phosphatase 1 regulatory subunit 37
8026407	0.1371	0.00392	3.99108	-1.64782	0.231506	SYDE1	synapse defective Rho GTPase homolog 1
8149345	0.1371	0.00392	3.9899	-1.64944	0.211056
7997281	0.1371	0.00392	-3.98957	-1.64989	-0.266643	TERF2IP	TERF2 interacting protein
7895506	0.1372	0.00393	3.98846	-1.65142	0.423857
7894805	0.1372	0.00394	3.98714	-1.65323	0.219687
7894576	0.1372	0.00394	3.98685	-1.65363	0.3637
8079517	0.1374	0.00395	-3.98525	-1.65583	-0.301934	KLHL18	kelch like family member 18
7893424	0.1374	0.00396	-3.9834	-1.65838	-0.228357
7983321	0.1374	0.00396	-3.98323	-1.6586	-0.181882	CASC4	cancer susceptibility candidate 4
8082788	0.1374	0.00397	-3.9819	-1.66044	-0.2517	CDV3	CDV3 homolog
8076128	0.1374	0.00397	-3.98172	-1.66069	-0.282494	JOSD1	Josephin domain containing 1
8151549	0.1382	0.00399	-3.97716	-1.66695	-0.312313	IMPA1	inositol monophosphatase 1
7947969	0.1383	0.004	3.97591	-1.66869	0.17021	FNBP4	formin binding protein 4
7910446	0.1383	0.004	-3.97519	-1.66967	-0.298723	COG2	component of oligomeric golgi complex 2
7898209	0.1384	0.00401	-3.97376	-1.67164	-0.342328
8089785	0.1386	0.00402	-3.97195	-1.67413	-0.222227	POPDC2	popeye domain containing 2
7914139	0.1388	0.00404	-3.96958	-1.6774	-0.269979
8046333	0.1388	0.00404	3.96938	-1.67766	0.41288	CYBRD1	cytochrome b reductase 1
8123825	0.1389	0.00404	-3.9684	-1.67902	-0.234456	SLC35B3	solute carrier family 35 member B3
8013525	0.1389	0.00405	-3.96721	-1.68066	-0.160736
8072494	0.1389	0.00405	3.96627	-1.68195	0.257434	SFI1	SFI1 centrin binding protein
7893034	0.1389	0.00406	3.96602	-1.6823	0.550383
7892547	0.139	0.00407	3.96445	-1.68446	0.268886
8118696	0.139	0.00407	3.9635	-1.68577	0.263451	ZBTB9///SYNGAP1	zinc finger and BTB domain containing 9///synaptic Ras GTPase activating protein 1
7982006	0.139	0.00407	-3.9633	-1.68605	-0.426106	SNORD116-29	small nucleolar RNA, C/D box 116-29
8114618	0.139	0.00408	-3.96249	-1.68716	-0.165444	NDUFA2	NADH:ubiquinone oxidoreductase subunit A2
7896046	0.14	0.00411	3.95591	-1.69623	0.809423
8165694	0.14	0.00412	-3.95575	-1.69646	-0.353152
7982868	0.1404	0.00413	-3.95329	-1.69985	-0.462454	CHAC1	ChaC glutathione specific gamma-glutamylcyclotransferase 1
7896677	0.1404	0.00413	-3.9525	-1.70094	-0.311599
7895971	0.1408	0.00415	-3.94966	-1.70486	-0.626847
8133518	0.1408	0.00416	-3.94894	-1.70586	-0.666204	NCF1C///NCF1B///NCF1	neutrophil cytosolic factor 1C pseudogene///neutrophil cytosolic factor 1B pseudogene///neutrophil cytosolic factor 1
8018922	0.141	0.00417	-3.94691	-1.70866	-0.266958	CYTH1	cytohesin 1
8074978	0.1412	0.00418	-3.94543	-1.7107	-0.197878
8122142	0.1413	0.00419	-3.94389	-1.71283	-0.265442	SNORA33///SNORD101	small nucleolar RNA, H/ACA box 33///small nucleolar RNA, C/D box 101
7933933	0.1419	0.00421	-3.94021	-1.71792	-0.327214	DNAJC12	DnaJ heat shock protein family (Hsp40) member C12
8103906	0.1419	0.00421	3.93908	-1.71948	0.248559	LOC728175	uncharacterized LOC728175
7892675	0.1419	0.00421	3.93904	-1.71954	1.08523
7975457	0.1421	0.00422	3.93722	-1.72205	0.441275
8051589	0.1421	0.00423	-3.93617	-1.72351	-0.308652	ATL2	atlastin GTPase 2
7893391	0.1421	0.00423	3.93563	-1.72424	0.707438
7971858	0.1425	0.00425	-3.93219	-1.729	-0.274744
8150219	0.1425	0.00426	-3.93155	-1.72989	-0.183145	BRF2	BRF2, RNA polymerase III transcription initiation factor 50 kDa subunit
7893542	0.1425	0.00426	3.9308	-1.73093	0.519461
8039933	0.1425	0.00427	-3.9301	-1.73189	-0.346714	PNRC2	proline rich nuclear receptor coactivator 2
8083221	0.1425	0.00427	-3.92909	-1.7333	-0.53499	PBX2///PBX2P1	PBX homeobox 2///PBX homeobox 2 pseudogene 1
7984008	0.1425	0.00428	-3.92857	-1.73402	-0.235496
7967304	0.1425	0.00428	-3.92781	-1.73506	-0.228006	RSRC2	arginine and serine rich coiled-coil 2
8030946	0.1425	0.00428	3.92747	-1.73553	0.261019	ZNF808	zinc finger protein 808
8109486	0.1425	0.00429	-3.92705	-1.73612	-0.190264
7892873	0.1425	0.00429	3.92626	-1.7372	0.330462
7894488	0.1426	0.0043	3.92449	-1.73966	0.374077
7949744	0.1426	0.00431	3.92365	-1.74082	0.403676
7905500	0.1426	0.00431	3.92342	-1.74113	0.273475	LCE2D	late cornified envelope 2D
8171472	0.1426	0.00431	-3.92312	-1.74156	-0.230457	TMEM27	transmembrane protein 27
7931346	0.1428	0.00433	-3.92039	-1.74534	-0.466829
8124448	0.1428	0.00433	-3.92019	-1.74561	-0.573747	HIST1H4H	histone cluster 1, H4h
7972867	0.1428	0.00433	-3.9201	-1.74574	-0.446174	PCID2	PCI domain containing 2
7895768	0.1428	0.00434	3.91846	-1.748	0.623222
7892983	0.1428	0.00434	3.9178	-1.74892	0.231446
7892658	0.1428	0.00435	3.91738	-1.7495	0.419276
8033002	0.1428	0.00435	-3.91725	-1.74969	-0.267471	LONP1	lon peptidase 1, mitochondrial
8010086	0.143	0.00436	-3.9155	-1.75211	-0.21179	METTL23	methyltransferase like 23
8096675	0.1431	0.00437	3.91395	-1.75426	0.317949	TET2	tet methylcytosine dioxygenase 2
8064100	0.1431	0.00437	-3.91357	-1.75478	-0.182812	PPDPF	pancreatic progenitor cell differentiation and proliferation factor
8016088	0.1431	0.00437	-3.91278	-1.75588	-0.301126	CCDC43	coiled-coil domain containing 43
7904482	0.1432	0.00439	3.91011	-1.75957	0.423007	SRGAP2C///SRGAP2B///SRGAP2	SLIT-ROBO Rho GTPase activating protein 2C///SLIT-ROBO Rho GTPase activating protein 2B///SLIT-ROBO Rho GTPase activating protein 2
7907310	0.1432	0.00439	3.91005	-1.75965	0.247066	PRRC2C	proline rich coiled-coil 2C
7936968	0.1432	0.00439	3.90986	-1.75993	1.0432	ADAM12	ADAM metallopeptidase domain 12
8115099	0.1432	0.0044	3.90863	-1.76163	0.34707	PDGFRB///PDGFRB	platelet derived growth factor receptor beta///platelet derived growth factor receptor beta
7938293	0.1432	0.0044	-3.90844	-1.76189	-0.216225	SNORA3B	small nucleolar RNA, H/ACA box 3B
8063408	0.1432	0.00441	3.90702	-1.76387	0.476791
7894808	0.1432	0.00441	-3.90661	-1.76443	-0.144303
7895862	0.1432	0.00441	3.9066	-1.76444	0.519538
8088979	0.1434	0.00443	3.90339	-1.7689	0.512765	VGLL3	vestigial like family member 3
8103005	0.1434	0.00443	-3.90306	-1.76935	-0.284313	ANAPC10	anaphase promoting complex subunit 10
7895549	0.1434	0.00444	3.9028	-1.76972	0.622622
7923578	0.1434	0.00444	3.90279	-1.76973	0.186141	FMOD	fibromodulin
7909494	0.1435	0.00445	-3.90099	-1.77223	-0.681735	SYT14	synaptotagmin 14
7935647	0.1435	0.00445	-3.90082	-1.77247	-0.193213	COX15	COX15, cytochrome c oxidase assembly homolog
7999419	0.1439	0.00447	-3.89741	-1.77719	-0.505803	DEXI	Dexi homolog
8106820	0.1439	0.00448	3.89556	-1.77977	0.26514	POLR3G	RNA polymerase III subunit G
7906307	0.1439	0.00448	3.89544	-1.77994	0.53276	KIRREL	kin of IRRE like (Drosophila)
7995755	0.1439	0.00448	-3.89522	-1.78024	-0.265976	OGFOD1	2-oxoglutarate and iron dependent oxygenase domain containing 1
7893708	0.1439	0.0045	3.89333	-1.78287	0.601364
8106769	0.1439	0.0045	-3.89244	-1.7841	-0.222378
8166500	0.1439	0.0045	-3.89232	-1.78427	-0.167963	ZFX	zinc finger protein, X-linked
7914550	0.1439	0.00451	-3.89126	-1.78574	-0.249804	ZBTB8OS	zinc finger and BTB domain containing 8 opposite strand
7894237	0.1439	0.00451	3.89082	-1.78635	1.03701
8053562	0.1439	0.00451	-3.89072	-1.78649	-0.187807	RNF103-CHMP3///CHMP3	RNF103-CHMP3 readthrough///charged multivesicular body protein 3
7967420	0.1439	0.00451	-3.89041	-1.78691	-0.26901	SBNO1	strawberry notch homolog 1
7895211	0.1439	0.00452	3.88969	-1.78792	1.44606
7894679	0.1439	0.00452	3.8891	-1.78874	0.365903
7892899	0.1439	0.00452	3.88902	-1.78886	0.495755
8089544	0.1439	0.00453	3.88856	-1.78949	1.04695	CCDC80	coiled-coil domain containing 80
8157139	0.1439	0.00453	-3.88764	-1.79076	-0.267244
7927552	0.1439	0.00454	3.88721	-1.79137	0.485623	AGAP5///AGAP9///AGAP12P///AGAP6///AGAP11///AGAP4	ArfGAP with GTPase domain, ankyrin repeat and PH domain 5///ArfGAP with GTPase domain, ankyrin repeat and PH domain 9///ArfGAP with GTPase domain, ankyrin repeat and PH domain 12, pseudogene///ArfGAP with GTPase domain, ankyrin repeat and PH domain 6///ArfGAP with GTPase domain, ankyrin repeat and PH domain 11///ArfGAP with GTPase domain, ankyrin repeat and PH domain 4
7974587	0.144	0.00454	-3.88582	-1.79329	-0.254485	ACTR10	actin-related protein 10 homolog
8115168	0.144	0.00455	-3.88532	-1.794	-0.453336	RBM22	RNA binding motif protein 22
7894548	0.144	0.00455	3.88458	-1.79502	0.190668
7913609	0.1444	0.00457	3.88183	-1.79885	0.18465	ASAP3	ArfGAP with SH3 domain, ankyrin repeat and PH domain 3
8061167	0.1444	0.00458	3.88096	-1.80005	0.194727	LINC00851	long intergenic non-protein coding RNA 851
7957298	0.1444	0.00458	3.88031	-1.80096	0.620287	NAV3	neuron navigator 3
8095009	0.1445	0.00459	-3.87941	-1.8022	-0.20484	DCUN1D4	defective in cullin neddylation 1 domain containing 4
8033667	0.1445	0.0046	-3.87785	-1.80438	-0.20147	ZNF558	zinc finger protein 558
8050336	0.1445	0.0046	-3.87693	-1.80566	-0.33495	E2F6	E2F transcription factor 6
7894355	0.1445	0.0046	-3.87686	-1.80576	-0.601859
8101992	0.1445	0.00461	3.87507	-1.80824	0.693928	SLC39A8	solute carrier family 39 member 8
8081431	0.1445	0.00461	3.87501	-1.80834	0.561199	ALCAM	activated leukocyte cell adhesion molecule
8066786	0.1445	0.00462	3.87494	-1.80844	0.180623	ZMYND8	zinc finger MYND-type containing 8
8180296	0.1446	0.00462	-3.87378	-1.81005	-0.255532
7940486	0.1449	0.00464	-3.87089	-1.81407	-0.220239	SDHAF2	succinate dehydrogenase complex assembly factor 2
8093839	0.1449	0.00464	-3.8707	-1.81433	-0.493493	NSG1	neuron specific gene family member 1
8102860	0.1449	0.00465	-3.8701	-1.81516	-0.266829	H3F3AP4///H3F3A	H3 histone, family 3A, pseudogene 4///H3 histone, family 3A
8148964	0.1449	0.00465	-3.86906	-1.81661	-0.586636	LOC100134822///SEPT14///LINC00266-1///PCMTD2	uncharacterized LOC100134822///septin 14///long intergenic non-protein coding RNA 266-1///protein-L-isoaspartate (D-aspartate) O-methyltransferase domain containing 2
8123038	0.1449	0.00466	-3.86805	-1.81802	-0.313439	GTF2H5	general transcription factor IIH subunit 5
7982745	0.1449	0.00466	3.86799	-1.81811	0.16371	CHST14	carbohydrate sulfotransferase 14
7927814	0.1449	0.00466	-3.86754	-1.81873	-0.218903	SIRT1	sirtuin 1
7906469	0.1449	0.00467	-3.86704	-1.81944	-0.263236	DUSP23	dual specificity phosphatase 23
7892970	0.1449	0.00467	-3.86634	-1.8204	-0.319705
7895323	0.145	0.00469	3.86312	-1.82488	0.492672
8139430	0.145	0.0047	-3.86255	-1.82569	-0.221464	PURB	purine rich element binding protein B
8176323	0.145	0.0047	3.86254	-1.8257	0.19228	IL3RA	interleukin 3 receptor subunit alpha
7899220	0.145	0.0047	3.86239	-1.82591	0.170389	ARID1A	AT-rich interaction domain 1A
8021963	0.145	0.0047	3.86193	-1.82655	0.182389	TYMSOS	TYMS opposite strand
7894203	0.145	0.0047	3.86155	-1.82708	0.687143
8029950	0.145	0.00471	3.86132	-1.8274	0.186899	EHD2	EH domain containing 2
7907124	0.145	0.00471	-3.86048	-1.82857	-0.3193	TIPRL	TOR signaling pathway regulator
8142345	0.145	0.00472	3.85988	-1.82941	0.276921	DOCK4	dedicator of cytokinesis 4
7965515	0.1454	0.00473	-3.85707	-1.83332	-0.199063	NDUFA12	NADH:ubiquinone oxidoreductase subunit A12
8086810	0.1457	0.00475	3.85523	-1.83589	0.192549	SMARCC1	SWI/SNF related, matrix associated, actin dependent regulator of chromatin subfamily c member 1
8099541	0.1459	0.00476	-3.85365	-1.83809	-0.368527	QDPR	quinoid dihydropteridine reductase
8171001	0.1459	0.00476	-3.85285	-1.83921	-0.310911	FUNDC2	FUN14 domain containing 2
7895335	0.1463	0.00478	-3.85019	-1.84292	-0.326383
8163116	0.1463	0.00479	-3.84927	-1.8442	-0.421353	EPB41L4B	erythrocyte membrane protein band 4.1 like 4B
8051226	0.1463	0.00479	-3.84887	-1.84475	-0.386661	TRMT61B	tRNA methyltransferase 61B
7935746	0.1471	0.00482	-3.84457	-1.85076	-0.318165	BLOC1S2	biogenesis of lysosomal organelles complex 1 subunit 2
7895661	0.1476	0.00484	-3.84166	-1.85483	-0.202303
8135625	0.1479	0.00485	-3.83959	-1.85772	-0.34571	CAPZA2	capping actin protein of muscle Z-line alpha subunit 2
7982072	0.1479	0.00487	-3.83687	-1.86151	-0.225384	SNORD115-33	small nucleolar RNA, C/D box 115-33
8132043	0.1479	0.00488	3.83531	-1.8637	0.249216
8100555	0.1479	0.00489	-3.83378	-1.86583	-0.197866
8061772	0.1479	0.00489	-3.83378	-1.86584	-0.277675	MAPRE1	microtubule associated protein RP/EB family member 1
7928752	0.1479	0.0049	-3.83363	-1.86605	-0.268121	GHITM	growth hormone inducible transmembrane protein
8044919	0.1479	0.0049	-3.83348	-1.86625	-0.522104	RALB	RALB Ras like proto-oncogene B
8109344	0.1479	0.0049	-3.8333	-1.86651	-0.517803	GM2A	GM2 ganglioside activator
7903988	0.1479	0.0049	-3.8328	-1.8672	-0.37001	RAP1A	RAP1A, member of RAS oncogene family
8083933	0.1479	0.0049	3.83231	-1.86789	0.492146
8058118	0.1479	0.00491	-3.83224	-1.86799	-0.227936	KCTD18	potassium channel tetramerization domain containing 18
8033564	0.1479	0.00491	-3.83206	-1.86824	-0.259349	NDUFA7	NADH:ubiquinone oxidoreductase subunit A7
8149273	0.1481	0.00492	3.83058	-1.87031	0.264325
7950669	0.1481	0.00492	-3.83008	-1.87101	-0.213239	KCTD21	potassium channel tetramerization domain containing 21
7922523	0.1484	0.00494	-3.8277	-1.87434	-0.648385
8169145	0.149	0.00496	-3.82398	-1.87955	-0.259626	MUM1L1	MUM1 like 1
8128592	0.149	0.00496	-3.82379	-1.8798	-0.331503	ATG5	autophagy related 5
7971541	0.1494	0.00498	-3.82129	-1.88331	-0.248191	SUCLA2	succinate-CoA ligase ADP-forming beta subunit
7895451	0.1495	0.005	3.81909	-1.88638	0.509057
8029894	0.1495	0.005	-3.81818	-1.88766	-0.241656	CCDC9	coiled-coil domain containing 9
8167625	0.1495	0.00501	-3.81729	-1.8889	-0.208135	CCNB3///BCOR	cyclin B3///BCL6 corepressor
7972231	0.1495	0.00501	-3.81729	-1.8889	-0.228055	SLITRK1	SLIT and NTRK like family member 1
7909027	0.1495	0.00501	3.81718	-1.88906	0.218578	NFASC	neurofascin
7973427	0.1495	0.00501	-3.81678	-1.88962	-0.278906	THTPA	thiamine triphosphatase
8030383	0.1495	0.00502	3.81644	-1.89009	0.403168	RCN3	reticulocalbin 3
8020179	0.1498	0.00504	-3.81366	-1.89399	-0.313004	CHMP1B	charged multivesicular body protein 1B
8068494	0.1498	0.00504	3.81302	-1.89489	0.994507
7998835	0.1498	0.00504	3.81294	-1.895	0.608602	ERVK13-1	endogenous retrovirus group K13 member 1
7968883	0.1501	0.00506	-3.81093	-1.8978	-0.608992	LACC1	laccase domain containing 1
8176951	0.1502	0.00506	3.80996	-1.89917	0.186101
7895313	0.1503	0.00507	3.80847	-1.90126	0.441085
8105647	0.1503	0.00508	-3.80774	-1.90229	-0.191123	TRAPPC13	trafficking protein particle complex 13
8180259	0.1503	0.00508	3.80715	-1.9031	0.642729
7901513	0.1503	0.00509	-3.80652	-1.90399	-0.200735	SCP2	sterol carrier protein 2
7944339	0.1503	0.0051	3.80556	-1.90534	0.257818
7925823	0.1503	0.0051	-3.80541	-1.90555	-0.232305	GTPBP4	GTP binding protein 4
7972888	0.1503	0.0051	3.80459	-1.9067	0.384464	PCID2	PCI domain containing 2
7936884	0.1503	0.00511	-3.80413	-1.90734	-0.33477	FAM53B	family with sequence similarity 53 member B
8082974	0.1504	0.00512	3.80225	-1.90998	0.223333	ESYT3	extended synaptotagmin 3
7917080	0.1504	0.00512	-3.80196	-1.91038	-0.332938	DLSTP1	dihydrolipoamide S-succinyltransferase pseudogene 1
8155849	0.1504	0.00513	-3.80156	-1.91094	-0.18473	ANXA1	annexin A1
7926677	0.1504	0.00513	-3.80098	-1.91176	-0.51384	OTUD1	OTU deubiquitinase 1
8164269	0.1507	0.00515	3.79803	-1.9159	1.41563	ENG	endoglin
8176286	0.1507	0.00515	3.79797	-1.91599	0.461074	PLCXD1	phosphatidylinositol specific phospholipase C X domain containing 1
8029147	0.1507	0.00515	3.79777	-1.91626	0.163724	ARHGEF1	Rho guanine nucleotide exchange factor 1
7965335	0.1507	0.00516	-3.79749	-1.91665	-0.488798	DUSP6	dual specificity phosphatase 6
7892630	0.1508	0.00517	-3.79575	-1.91909	-0.530419
8089459	0.1508	0.00517	-3.79485	-1.92036	-0.21253
7936856	0.1508	0.00518	3.7948	-1.92043	0.396606	CHST15	carbohydrate (N-acetylgalactosamine 4-sulfate 6-O) sulfotransferase 15
7929911	0.1515	0.00521	3.78974	-1.92754	0.192468	LZTS2	leucine zipper tumor suppressor 2
8107113	0.1515	0.00522	-3.78939	-1.92802	-0.195473
8069700	0.1515	0.00522	-3.78929	-1.92816	-0.254599	N6AMT1	N-6 adenine-specific DNA methyltransferase 1 (putative)
8151816	0.1515	0.00522	-3.78914	-1.92837	-0.729448	GEM	GTP binding protein overexpressed in skeletal muscle
7893513	0.1518	0.00524	3.78594	-1.93286	0.343467
8047241	0.1518	0.00525	3.78464	-1.93469	0.21067
8139947	0.1518	0.00525	3.78458	-1.93478	0.167972	NSUN5P2///NSUN5P1///NSUN5	NOP2/Sun RNA methyltransferase family member 5 pseudogene 2///NOP2/Sun RNA methyltransferase family member 5 pseudogene 1///NOP2/Sun RNA methyltransferase family member 5
8174794	0.1518	0.00525	-3.78441	-1.93501	-0.257668	CUL4B	cullin 4B
7980080	0.1518	0.00526	-3.78372	-1.93598	-0.254909	ENTPD5	ectonucleoside triphosphate diphosphohydrolase 5
7917779	0.1518	0.00526	-3.78308	-1.93688	-0.503594	GCLM	glutamate-cysteine ligase modifier subunit
7895070	0.1518	0.00526	3.78288	-1.93717	0.449663
7895156	0.1518	0.00527	3.78239	-1.93786	0.855124
8160138	0.1518	0.00527	-3.78236	-1.9379	-0.970725	NFIB	nuclear factor I B
7926127	0.1519	0.00528	3.78113	-1.93962	0.412261	CELF2	CUGBP, Elav-like family member 2
7989883	0.1519	0.00528	3.78057	-1.94042	0.332026
7941563	0.152	0.00529	3.77889	-1.94278	0.286257
7974566	0.152	0.0053	-3.77846	-1.94338	-0.213769	AP5M1	adaptor related protein complex 5 mu 1 subunit
7895672	0.152	0.0053	-3.77794	-1.94411	-0.479041
8052438	0.152	0.00531	-3.77755	-1.94466	-0.254973	LOC339803	uncharacterized LOC339803
7973770	0.1521	0.00531	-3.77673	-1.94581	-0.309492	SCFD1	sec1 family domain containing 1
8063351	0.1524	0.00533	-3.77425	-1.9493	-0.334745	SLC9A8	solute carrier family 9 member A8
7972946	0.1524	0.00533	3.77395	-1.94972	0.361889	RASA3	RAS p21 protein activator 3
7997272	0.1527	0.00535	-3.77121	-1.95357	-0.209595	GABARAPL2	GABA type A receptor associated protein like 2
7928401	0.1527	0.00536	-3.77071	-1.95428	-0.443053	CHCHD1	coiled-coil-helix-coiled-coil-helix domain containing 1
8143957	0.1527	0.00536	-3.77	-1.95528	-0.327457	RHEB	Ras homolog enriched in brain
7958800	0.1527	0.00538	-3.7679	-1.95824	-0.190998	MAPKAPK5	mitogen-activated protein kinase-activated protein kinase 5
8130403	0.1527	0.00539	-3.767	-1.95949	-0.338682
7893450	0.1527	0.00539	-3.76679	-1.9598	-0.222357
8165478	0.1527	0.00539	3.76656	-1.96011	0.168107	TPRN	taperin
8042211	0.1527	0.00539	-3.76648	-1.96022	-0.327044	B3GNT2	UDP-GlcNAc:betaGal beta-1,3-N-acetylglucosaminyltransferase 2
7892996	0.1527	0.00539	3.76591	-1.96103	0.703966
8052698	0.1527	0.0054	-3.76538	-1.96177	-0.409957	C1D	C1D nuclear receptor corepressor
8180373	0.1527	0.0054	-3.76522	-1.962	-0.453228	SUMO1	small ubiquitin-like modifier 1
7932186	0.1527	0.0054	3.76503	-1.96226	0.227136	DCLRE1C	DNA cross-link repair 1C
8069565	0.1527	0.00541	-3.76453	-1.96298	-0.212458	BTG3	BTG anti-proliferation factor 3
7989224	0.153	0.00543	3.7618	-1.96682	0.242303	ADAM10	ADAM metallopeptidase domain 10
8046848	0.153	0.00543	-3.7616	-1.9671	-0.292608	ZC3H15	zinc finger CCCH-type containing 15
8147994	0.153	0.00543	-3.76145	-1.96731	-0.251221	UTP23	UTP23, small subunit processome component
7896498	0.153	0.00544	-3.76016	-1.96913	-0.218442
7893989	0.153	0.00544	3.76006	-1.96927	0.486613
7925342	0.1535	0.00546	-3.75718	-1.97332	-0.304573	ERO1B	endoplasmic reticulum oxidoreductase 1 beta
8098289	0.1536	0.00548	-3.75553	-1.97566	-0.363698
8039939	0.1536	0.0055	-3.75296	-1.97928	-0.252963	MRPL20	mitochondrial ribosomal protein L20
8149825	0.1536	0.0055	3.75291	-1.97934	0.57231	STC1	stanniocalcin 1
7938834	0.1536	0.0055	3.75279	-1.97952	0.331237	NAV2	neuron navigator 2
7892583	0.1536	0.0055	3.75197	-1.98067	0.347284
7971386	0.1536	0.00551	-3.75106	-1.98195	-0.214553	SNORA31///TPT1	small nucleolar RNA, H/ACA box 31///tumor protein, translationally-controlled 1
7896618	0.1536	0.00552	-3.74982	-1.98369	-0.288492
8080878	0.1536	0.00553	3.7488	-1.98514	0.181203	ATXN7	ataxin 7
7894429	0.1536	0.00553	-3.74844	-1.98565	-0.651395
8089988	0.1536	0.00554	-3.74766	-1.98674	-0.313963	CCDC58	coiled-coil domain containing 58
7895588	0.1536	0.00554	-3.74766	-1.98675	-0.371629
8018114	0.1536	0.00555	3.74635	-1.98859	0.258553	SDK2	sidekick cell adhesion molecule 2
8140061	0.1536	0.00555	-3.74616	-1.98886	-0.288408	BCL7B	BCL tumor suppressor 7B
7955589	0.1536	0.00556	-3.74548	-1.98981	-0.667622	NR4A1	nuclear receptor subfamily 4 group A member 1
7957835	0.1536	0.00556	-3.7454	-1.98993	-0.526211	NR1H4	nuclear receptor subfamily 1 group H member 4
7979473	0.1536	0.00556	-3.74506	-1.99041	-0.312648	DHRS7	dehydrogenase/reductase 7
7893745	0.1536	0.00556	3.745	-1.9905	0.543967
8102214	0.1536	0.00556	-3.7449	-1.99063	-0.240214	PAPSS1	3'-phosphoadenosine 5'-phosphosulfate synthase 1
8180258	0.1536	0.00556	-3.74473	-1.99088	-0.402121	PIGF	phosphatidylinositol glycan anchor biosynthesis class F
8034097	0.1536	0.00556	-3.74448	-1.99123	-0.237244	ILF3-AS1	ILF3 antisense RNA 1 (head to head)
8140258	0.1536	0.00557	3.74373	-1.99229	0.528388	PMS2P9///PMS2P7///PMS2P6///DTX2P1-UPK3BP1-PMS2P11///LOC441259///PMS2///PMS2P3///PMS2P5///PMS2P4///PMS2P2///PMS2P1///PMS2P6///PMS2P3///PMS2P2///PMS2P1	PMS1 homolog 2, mismatch repair system component pseudogene 9///PMS1 homolog 2, mismatch repair system component pseudogene 7///PMS1 homolog 2, mismatch repair system component pseudogene 6///DTX2P1-UPK3BP1-PMS2P11 readthrough, transcribed pseudogene///PMS1 homolog 2, mismatch repair system component pseudogene///PMS1 homolog 2, mismatch repair system component///PMS1 homolog 2, mismatch repair s…
7894606	0.1536	0.00558	3.74272	-1.99372	0.53231
8093462	0.1536	0.00558	-3.74218	-1.99447	-0.19578	MAEA	macrophage erythroblast attacher
7893168	0.1536	0.00558	3.74198	-1.99476	0.846054
8039144	0.1536	0.00559	3.7414	-1.99558	0.365617	TMC4	transmembrane channel like 4
7896406	0.1536	0.00559	3.74091	-1.99626	0.996147
8141295	0.1536	0.00561	-3.73884	-1.99918	-0.257437	ATP5J2	ATP synthase, H+ transporting, mitochondrial Fo complex subunit F2
7943231	0.1536	0.00561	-3.73846	-1.99972	-0.261555	ANKRD49	ankyrin repeat domain 49
8097570	0.1536	0.00562	-3.73802	-2.00034	-0.25652	USP38	ubiquitin specific peptidase 38
7893008	0.1536	0.00563	-3.73653	-2.00245	-0.520045
7892847	0.1536	0.00563	-3.73606	-2.0031	-0.762284
8169210	0.1536	0.00563	3.73602	-2.00316	0.218092	CLDN2	claudin 2
8166243	0.1536	0.00564	-3.73559	-2.00378	-0.419951	REPS2	RALBP1 associated Eps domain containing 2
7922870	0.1536	0.00564	-3.73542	-2.00402	-0.219405	TRMT1L	tRNA methyltransferase 1 like
8170390	0.1536	0.00564	3.73535	-2.00411	0.185437	IDS	iduronate 2-sulfatase
7895595	0.1536	0.00564	3.73457	-2.00521	0.611622
8117207	0.1536	0.00565	-3.73432	-2.00556	-0.211146	ALDH5A1	aldehyde dehydrogenase 5 family member A1
8075493	0.1536	0.00565	3.73397	-2.00606	0.240604	PATZ1	POZ/BTB and AT hook containing zinc finger 1
7983274	0.1536	0.00565	3.73366	-2.0065	0.160531	PDIA3P1///PDIA3	protein disulfide isomerase family A member 3 pseudogene 1///protein disulfide isomerase family A member 3
8036170	0.1536	0.00565	-3.73332	-2.00697	-0.213061
8036172	0.1538	0.00567	3.73144	-2.00963	0.197872
7899455	0.1538	0.00567	-3.73119	-2.00998	-0.216074	PHACTR4	phosphatase and actin regulator 4
7982056	0.1538	0.00568	-3.73041	-2.01109	-0.217714	SNORD115-25	small nucleolar RNA, C/D box 115-25
7964631	0.1539	0.00569	3.72942	-2.01249	0.468438	FAM19A2	family with sequence similarity 19 member A2, C-C motif chemokine like
8152215	0.154	0.0057	-3.72728	-2.01551	-0.640011	KLF10	Kruppel like factor 10
8162529	0.154	0.0057	3.72721	-2.01561	0.191447
8043441	0.154	0.0057	3.72716	-2.01569	0.250317
8049528	0.1546	0.00573	3.72422	-2.01984	0.792222	LRRFIP1	LRR binding FLII interacting protein 1
7966332	0.1548	0.00575	-3.72123	-2.02406	-0.381991	VPS29	VPS29, retromer complex component
7974816	0.1548	0.00576	-3.72027	-2.02542	-0.301619	SLC38A6	solute carrier family 38 member 6
8174228	0.1548	0.00576	-3.72021	-2.0255	-0.466025	TCEAL8	transcription elongation factor A like 8
8119712	0.1548	0.00577	-3.71981	-2.02607	-0.363797	SRF	serum response factor
8042335	0.1548	0.00577	-3.7193	-2.02679	-0.165613	VDAC2	voltage dependent anion channel 2
8063729	0.1548	0.00577	3.7191	-2.02708	0.230658	EDN3	endothelin 3
7991214	0.1548	0.00577	3.71879	-2.0275	0.778561	DET1	de-etiolated homolog 1 (Arabidopsis)
7894685	0.1548	0.00578	-3.71791	-2.02876	-0.450503
8161224	0.1548	0.00578	-3.71775	-2.02899	-0.227952	ZBTB5	zinc finger and BTB domain containing 5
8029521	0.155	0.00579	-3.7167	-2.03047	-0.184574	TOMM40	translocase of outer mitochondrial membrane 40
7896613	0.1552	0.0058	3.7151	-2.03273	0.79672
8112428	0.1555	0.00582	3.71285	-2.03592	0.177843	CD180	CD180 molecule
8054054	0.1555	0.00583	3.71208	-2.037	1.02327	ANKRD36BP2///ANKRD36///ANKRD36B	ankyrin repeat domain 36B pseudogene 2///ankyrin repeat domain 36///ankyrin repeat domain 36B
7896123	0.1555	0.00584	-3.71131	-2.03809	-0.175571
7986757	0.1555	0.00584	-3.71078	-2.03884	-0.21226	NDN	necdin, MAGE family member
8122464	0.1555	0.00585	3.71027	-2.03956	0.381082	UTRN	utrophin
8163084	0.1555	0.00585	3.70931	-2.04092	0.72194
8036351	0.1555	0.00586	-3.7091	-2.04122	-0.639567	ZNF850	zinc finger protein 850
7925561	0.1555	0.00586	3.7087	-2.04179	0.421999
7892541	0.1555	0.00586	-3.70839	-2.04223	-0.519505
7964203	0.1558	0.00588	3.70659	-2.04477	0.187752	BAZ2A	bromodomain adjacent to zinc finger domain 2A
7974372	0.1558	0.00588	-3.70579	-2.04591	-0.207759	GPR137C	G protein-coupled receptor 137C
7962185	0.1558	0.00589	-3.70538	-2.04649	-0.256511	AMN1	antagonist of mitotic exit network 1 homolog
7953699	0.1559	0.0059	3.70383	-2.04868	0.168246	FOXJ2	forkhead box J2
7896218	0.1559	0.0059	3.7037	-2.04886	0.525859
7966229	0.1559	0.00591	-3.70282	-2.05011	-0.157667	FAM222A-AS1	FAM222A antisense RNA 1
7894789	0.1559	0.00591	3.70233	-2.0508	0.403947
7984152	0.1559	0.00592	3.70187	-2.05145	0.211877	FBXL22	F-box and leucine rich repeat protein 22
7914917	0.1559	0.00592	-3.70177	-2.0516	-0.211194	LSM10	LSM10, U7 small nuclear RNA associated
7942232	0.1562	0.00594	3.69971	-2.05452	0.371161	NADSYN1	NAD synthetase 1
8009693	0.1563	0.00594	-3.69885	-2.05574	-0.194527	TMEM104	transmembrane protein 104
7894403	0.1563	0.00595	3.69843	-2.05633	0.401142
7912670	0.1564	0.00596	-3.6965	-2.05907	-0.291941	UQCRHL///UQCRH///UQCRHL///GNA13	ubiquinol-cytochrome c reductase hinge protein like///ubiquinol-cytochrome c reductase hinge protein///ubiquinol-cytochrome c reductase hinge protein like///G protein subunit alpha 13
8174469	0.1564	0.00597	3.69559	-2.06036	0.318322	KCNE5	potassium voltage-gated channel subfamily E regulatory subunit 5
7920757	0.1564	0.00597	3.69548	-2.06052	0.236744	RUSC1-AS1	RUSC1 antisense RNA 1
8133736	0.1564	0.00597	3.69516	-2.06096	0.269476	DTX2	deltex E3 ubiquitin ligase 2
7966600	0.1564	0.00598	-3.69507	-2.06109	-0.252292	SLC8B1	solute carrier family 8 member B1
8103881	0.1564	0.00599	-3.69396	-2.06267	-0.415627	RWDD4	RWD domain containing 4
7895784	0.1564	0.00599	3.69335	-2.06354	0.275334
8180397	0.1564	0.00599	-3.69319	-2.06376	-0.28869
7930181	0.157	0.00602	-3.69032	-2.06783	-0.542962	BORCS7-ASMT///AS3MT	BORCS7-ASMT readthrough (NMD candidate)///arsenite methyltransferase
7893918	0.1573	0.00603	-3.68833	-2.07065	-1.07721
7909642	0.1577	0.00605	3.68603	-2.07392	0.152087	VASH2	vasohibin 2
7975932	0.1581	0.00608	3.68318	-2.07796	0.208133	TMEM63C	transmembrane protein 63C
8087739	0.1581	0.00608	3.68283	-2.07846	0.262358	CISH	cytokine inducible SH2 containing protein
7991939	0.1581	0.00608	3.68264	-2.07872	0.205995	WDR90	WD repeat domain 90
8121743	0.1583	0.0061	-3.68095	-2.08112	-0.390772
8053406	0.1584	0.00611	-3.67993	-2.08257	-0.210118	RETSAT	retinol saturase
7896346	0.1584	0.00612	3.67901	-2.08387	0.527013
7922912	0.1584	0.00612	3.6784	-2.08474	0.261685	TPR	translocated promoter region, nuclear basket protein
8061075	0.1584	0.00612	-3.6781	-2.08517	-0.323511	SNRPB2	small nuclear ribonucleoprotein polypeptide B2
8080991	0.1584	0.00613	-3.6779	-2.08545	-0.345891	HNRNPA3///HNRNPA3P1	heterogeneous nuclear ribonucleoprotein A3///heterogeneous nuclear ribonucleoprotein A3 pseudogene 1
8108127	0.1584	0.00613	-3.6773	-2.0863	-0.310014	CAMLG	calcium modulating ligand
7917771	0.1584	0.00614	-3.67687	-2.08691	-0.28138	DNTTIP2	deoxynucleotidyltransferase terminal interacting protein 2
7989953	0.1587	0.00615	-3.67512	-2.0894	-0.252805	AAGAB	alpha- and gamma-adaptin binding protein
8120271	0.1587	0.00617	3.67319	-2.09214	0.515312
7932285	0.1587	0.00617	-3.67292	-2.09252	-0.234416	FAM188A	family with sequence similarity 188 member A
7933619	0.1587	0.00617	-3.67267	-2.09287	-0.324351	SGMS1	sphingomyelin synthase 1
8095422	0.1587	0.00618	-3.67224	-2.09348	-0.457014	STATH	statherin
8013109	0.1587	0.00619	-3.6706	-2.09582	-0.240188
8113250	0.1587	0.0062	3.66921	-2.0978	0.267823	ERAP1	endoplasmic reticulum aminopeptidase 1
7894977	0.1587	0.00621	-3.66899	-2.0981	-0.919069
7940717	0.1587	0.00621	-3.66834	-2.09902	-0.367544	SLC3A2	solute carrier family 3 member 2
8180349	0.1587	0.00621	-3.66808	-2.0994	-0.232854	TPM4	tropomyosin 4
8005235	0.1587	0.00622	3.66799	-2.09953	0.252852
8129418	0.1587	0.00622	-3.66788	-2.09968	-0.252467	PTPRK	protein tyrosine phosphatase, receptor type K
8173373	0.1587	0.00623	-3.66682	-2.10119	-0.143791	PDZD11	PDZ domain containing 11
7946988	0.1587	0.00623	-3.66663	-2.10146	-0.333203	HPS5	HPS5, biogenesis of lysosomal organelles complex 2 subunit 2
8011188	0.1587	0.00623	-3.66627	-2.10197	-0.224949	TLCD2	TLC domain containing 2
8174983	0.1587	0.00623	3.66615	-2.10214	0.428152
7902267	0.1587	0.00624	-3.66485	-2.10399	-0.198181	PIN1P1	peptidylprolyl cis/trans isomerase, NIMA-interacting 1 pseudogene 1
7895906	0.1587	0.00625	3.66449	-2.1045	0.429858
8135514	0.1587	0.00625	-3.66447	-2.10453	-0.206472	IFRD1	interferon related developmental regulator 1
8141762	0.1587	0.00625	-3.66418	-2.10495	-0.358117	POLR2J	RNA polymerase II subunit J
8024273	0.1587	0.00625	-3.66412	-2.10502	-0.185649	NDUFS7	NADH:ubiquinone oxidoreductase core subunit S7
7893677	0.1587	0.00626	3.66328	-2.10622	0.487891
8129089	0.1587	0.00626	3.66289	-2.10678	0.22574	TSPYL4	TSPY like 4
7956737	0.1588	0.00627	3.66211	-2.10789	0.297146	MIRLET7I	microRNA let-7i
7897378	0.1591	0.00628	3.66038	-2.11034	0.195745	PER3	period circadian clock 3
7893341	0.1591	0.00629	3.65934	-2.11182	0.832944
7915563	0.1591	0.0063	-3.65918	-2.11205	-0.318761
8179709	0.1592	0.00631	3.65794	-2.11381	0.180636	SFTA2	surfactant associated 2
7993478	0.1595	0.00634	3.65417	-2.11918	0.381415	ABCC1	ATP binding cassette subfamily C member 1
7892666	0.1595	0.00634	3.65415	-2.1192	0.156225
8022914	0.1595	0.00634	-3.65404	-2.11936	-0.225224	RPRD1A	regulation of nuclear pre-mRNA domain containing 1A
8091941	0.1595	0.00635	-3.65342	-2.12025	-0.160986	PDCD10	programmed cell death 10
8171802	0.1595	0.00635	-3.65288	-2.12102	-0.306322	ACOT9	acyl-CoA thioesterase 9
7957041	0.1595	0.00636	-3.65261	-2.1214	-0.147103
8006655	0.1595	0.00636	-3.65234	-2.12179	-0.262025	DHRS11	dehydrogenase/reductase 11
8019018	0.1595	0.00636	-3.65218	-2.12202	-0.182454	CBX4	chromobox 4
7908347	0.1595	0.00636	3.65196	-2.12233	0.297968	OCLM	oculomedin
7923141	0.1595	0.00636	-3.65163	-2.1228	-0.256165	DENND1B	DENN domain containing 1B
7900710	0.1595	0.00637	3.65063	-2.12422	0.237921	SZT2	seizure threshold 2 homolog (mouse)
7969428	0.1595	0.00638	-3.65026	-2.12475	-0.301338	UCHL3	ubiquitin C-terminal hydrolase L3
8043413	0.1597	0.00639	-3.649	-2.12654	-0.197229	RPIA	ribose 5-phosphate isomerase A
7894816	0.16	0.0064	-3.64736	-2.12887	-0.207602
8039809	0.1604	0.00643	3.64461	-2.1328	0.350541	MZF1	myeloid zinc finger 1
8036341	0.1604	0.00644	-3.64406	-2.13358	-0.181392	ZNF461	zinc finger protein 461
8143221	0.1604	0.00644	3.6437	-2.13409	0.186853	ATP6V0A4	ATPase H+ transporting V0 subunit a4
7901915	0.1604	0.00644	-3.64347	-2.13442	-0.189527	ALG6	ALG6, alpha-1,3-glucosyltransferase
8093039	0.1608	0.00646	3.64101	-2.13792	0.263173	SDHAP3///SDHAP2///SDHAP1///SDHA	succinate dehydrogenase complex flavoprotein subunit A pseudogene 3///succinate dehydrogenase complex flavoprotein subunit A pseudogene 2///succinate dehydrogenase complex flavoprotein subunit A pseudogene 1///succinate dehydrogenase complex flavoprotein subunit A
7969341	0.161	0.00648	-3.63939	-2.14023	-0.19375	TDRD3	tudor domain containing 3
8150797	0.161	0.00649	-3.63858	-2.14137	-0.284591	ATP6V1H	ATPase H+ transporting V1 subunit H
8046685	0.161	0.00649	-3.63833	-2.14174	-0.222142	UBE2E4P///UBE2E3	ubiquitin conjugating enzyme E2 E4 pseudogene///ubiquitin conjugating enzyme E2 E3
7897422	0.161	0.00649	3.63808	-2.14209	0.184831
8073430	0.1611	0.00651	-3.63626	-2.14468	-0.181986	ACO2	aconitase 2
8035398	0.1611	0.00651	3.63591	-2.14519	0.348469	RAB3A	RAB3A, member RAS oncogene family
8068620	0.1611	0.00651	-3.63577	-2.14539	-0.228605	SH3BGR	SH3 domain binding glutamate rich protein
7959205	0.1611	0.00652	3.63554	-2.14571	0.182434	MLEC	malectin
7922121	0.1615	0.00654	-3.63309	-2.14921	-0.231682	ANKRD36BP1	ankyrin repeat domain 36B pseudogene 1
7894747	0.1615	0.00654	3.63291	-2.14947	0.582193
8120579	0.1615	0.00656	-3.63116	-2.15195	-0.239472	SDHAF4	succinate dehydrogenase complex assembly factor 4
7895012	0.1615	0.00656	-3.63116	-2.15196	-0.183291
7899486	0.1615	0.00656	3.63112	-2.15201	0.226182	TRNAU1AP	tRNA selenocysteine 1 associated protein 1
8090343	0.1616	0.00657	-3.62977	-2.15394	-0.267804	KLF15	Kruppel like factor 15
7901748	0.1616	0.00657	-3.62976	-2.15395	-0.153774	FGGY	FGGY carbohydrate kinase domain containing
7993935	0.1616	0.00657	3.62948	-2.15435	0.148068
8113651	0.1616	0.00658	-3.62858	-2.15564	-0.272645	ATG12	autophagy related 12
8075886	0.1616	0.00659	3.6281	-2.15632	0.182772	IL2RB	interleukin 2 receptor subunit beta
7954591	0.1616	0.00659	-3.62768	-2.15692	-0.415767	MRPS35	mitochondrial ribosomal protein S35
7895146	0.1616	0.0066	3.62712	-2.15772	0.407019
8150274	0.1616	0.0066	-3.62643	-2.1587	-0.19753
8097543	0.1616	0.00661	-3.62608	-2.15921	-0.366557	ZNF330	zinc finger protein 330
7893472	0.1616	0.00661	3.62574	-2.15969	0.479929
8086876	0.1616	0.00661	3.62531	-2.16031	0.184643
7895941	0.1616	0.00663	-3.62404	-2.16212	-0.380957
8055697	0.1616	0.00663	-3.62371	-2.16258	-0.319097	RBM43	RNA binding motif protein 43
7955358	0.1616	0.00663	-3.62319	-2.16333	-0.21416	COX14	COX14, cytochrome c oxidase assembly factor
8046922	0.1616	0.00664	3.62305	-2.16352	0.903753	COL3A1	collagen type III alpha 1 chain
7991846	0.1616	0.00664	-3.62214	-2.16482	-0.367343	DECR2	2,4-dienoyl-CoA reductase 2, peroxisomal
8147721	0.1616	0.00665	-3.62198	-2.16505	-0.498018	LOC401472	myosin IC heavy chain
7915870	0.1619	0.00666	-3.62028	-2.16748	-0.187286	ATPAF1	ATP synthase mitochondrial F1 complex assembly factor 1
7917433	0.1619	0.00667	-3.61895	-2.16938	-0.232585	ODF2L	outer dense fiber of sperm tails 2 like
7934708	0.1619	0.00668	3.61873	-2.16969	0.172582	SFTPA2///SFTPA1///SFTPA2///SFTPA1	surfactant protein A2///surfactant protein A1///surfactant protein A2///surfactant protein A1
8041676	0.1619	0.00668	-3.61856	-2.16994	-0.275691	DYNC2LI1	dynein cytoplasmic 2 light intermediate chain 1
7976667	0.1619	0.00668	3.61819	-2.17047	0.310181
8127087	0.1624	0.00671	-3.6158	-2.17389	-0.358206	GSTA3	glutathione S-transferase alpha 3
8136647	0.1624	0.00672	3.61461	-2.17558	0.355943	TAS2R5	taste 2 receptor member 5
8055688	0.1624	0.00672	-3.61441	-2.17587	-0.65759	RND3	Rho family GTPase 3
7896384	0.1624	0.00672	-3.61409	-2.17633	-0.535155
8053064	0.1624	0.00673	-3.61341	-2.17729	-0.393292	MOB1A	MOB kinase activator 1A
7973530	0.1624	0.00674	-3.61259	-2.17846	-0.301364	PCK2	phosphoenolpyruvate carboxykinase 2, mitochondrial
7892562	0.1624	0.00674	-3.61258	-2.17848	-0.341643
7896298	0.1627	0.00676	3.61044	-2.18153	0.792018
8075423	0.1627	0.00676	-3.61024	-2.18182	-0.235486	DUSP18	dual specificity phosphatase 18
8113073	0.163	0.00678	3.60794	-2.18511	0.41218	ARRDC3	arrestin domain containing 3
7894382	0.163	0.00678	3.60793	-2.18513	0.626982
7925244	0.1631	0.00679	3.60688	-2.18662	0.225739
7895496	0.1633	0.00681	3.6055	-2.18859	0.501295
7896145	0.1635	0.00682	3.60418	-2.19048	0.44173
7894128	0.1636	0.00684	3.60211	-2.19345	0.519543
7895553	0.1636	0.00684	3.60188	-2.19378	0.595956
8155250	0.1636	0.00685	-3.60122	-2.19471	-0.187137	GRHPR	glyoxylate and hydroxypyruvate reductase
7904695	0.1636	0.00686	-3.59989	-2.19661	-0.39342	SEC22B	SEC22 homolog B, vesicle trafficking protein (gene/pseudogene)
7923659	0.1636	0.00686	-3.5998	-2.19675	-0.220945	PPP1R15B	protein phosphatase 1 regulatory subunit 15B
7902808	0.1636	0.00687	-3.5995	-2.19717	-0.251294	LINC01140	long intergenic non-protein coding RNA 1140
8072876	0.1636	0.00687	3.59947	-2.19721	0.196926	LGALS1	galectin 1
7955441	0.1636	0.00687	-3.59937	-2.19737	-0.349038	METTL7A	methyltransferase like 7A
7903079	0.1636	0.00687	-3.59917	-2.19765	-0.311873	DR1	down-regulator of transcription 1
8003611	0.1636	0.00688	3.59864	-2.1984	0.522592	FAM57A	family with sequence similarity 57 member A
7893920	0.1636	0.00688	3.598	-2.19931	0.264831
8171066	0.1636	0.00688	3.59799	-2.19933	0.293819	LOC100288778///WASH1///WASH7P///WASH2P///WASH3P	WAS protein family homolog 1 pseudogene///WAS protein family homolog 1///WAS protein family homolog 7 pseudogene///WAS protein family homolog 2 pseudogene///WAS protein family homolog 3 pseudogene
7984155	0.1638	0.0069	-3.59642	-2.20158	-0.244811	SNX1	sorting nexin 1
8170298	0.164	0.00691	-3.5948	-2.2039	-0.227286	UBE2NL	ubiquitin conjugating enzyme E2 N like (gene/pseudogene)
7979551	0.164	0.00692	-3.59473	-2.20399	-0.145726	PPP2R5E	protein phosphatase 2 regulatory subunit B'epsilon
7893689	0.164	0.00692	3.5938	-2.20532	0.49361
8082911	0.164	0.00693	-3.59334	-2.20599	-0.288499	NCK1	NCK adaptor protein 1
7895312	0.164	0.00693	-3.59291	-2.20661	-0.442206
7900157	0.164	0.00694	-3.59277	-2.20681	-0.438529	RPS27///RPS27	ribosomal protein S27///ribosomal protein S27
7893302	0.164	0.00694	3.59234	-2.20742	0.21978
7894176	0.1642	0.00695	3.59084	-2.20957	1.03626
8159790	0.1642	0.00696	3.59014	-2.21057	0.278949	LOC100288778///WASH1///WASH7P///WASH2P///WASH3P	WAS protein family homolog 1 pseudogene///WAS protein family homolog 1///WAS protein family homolog 7 pseudogene///WAS protein family homolog 2 pseudogene///WAS protein family homolog 3 pseudogene
7972570	0.1643	0.00697	-3.58951	-2.21148	-0.157332	GGACT	gamma-glutamylamine cyclotransferase
8177709	0.1644	0.00698	3.58848	-2.21294	0.731522	MOG	myelin oligodendrocyte glycoprotein
7992863	0.1644	0.00699	3.58766	-2.21412	0.27131	OR1F1	olfactory receptor family 1 subfamily F member 1
8065550	0.1644	0.00699	3.58755	-2.21428	0.283569
8112174	0.1644	0.007	-3.58663	-2.21559	-0.184911
8018673	0.1644	0.007	3.58614	-2.21629	0.214194	QRICH2	glutamine rich 2
8159786	0.1644	0.007	-3.58596	-2.21656	-0.209963	TUBBP5	tubulin beta pseudogene 5
7917604	0.1644	0.00701	-3.58542	-2.21733	-0.38963	ZNF644	zinc finger protein 644
8114593	0.1644	0.00702	3.58478	-2.21824	0.455903	APBB3	amyloid beta precursor protein binding family B member 3
7894246	0.1644	0.00702	3.58437	-2.21883	0.578312
7893897	0.1644	0.00703	-3.58379	-2.21966	-0.186354
7894332	0.1644	0.00703	3.58362	-2.21991	0.697084
7968670	0.1646	0.00704	-3.5821	-2.22208	-0.295164	UFM1	ubiquitin fold modifier 1
7922637	0.1646	0.00705	-3.58124	-2.22332	-0.200838	TOR1AIP2	torsin 1A interacting protein 2
7987960	0.1646	0.00707	3.57998	-2.22513	0.260282	TTBK2	tau tubulin kinase 2
7894940	0.1646	0.00707	3.57981	-2.22536	0.749082
7903619	0.1646	0.00707	-3.57947	-2.22585	-0.315265	SARS	seryl-tRNA synthetase
8065817	0.1646	0.00707	-3.57937	-2.226	-0.238989	GSS	glutathione synthetase
8137962	0.1646	0.00708	3.57909	-2.2264	0.201442	LOC100129484	uncharacterized LOC100129484
8154733	0.1646	0.00708	3.57822	-2.22764	0.266923	ACO1	aconitase 1
7894321	0.1646	0.00708	-3.57819	-2.22769	-0.704284
8089835	0.1648	0.0071	3.57655	-2.23004	0.488002	FSTL1	follistatin like 1
8171837	0.1648	0.00712	-3.57517	-2.23201	-0.441997	KLHL15	kelch like family member 15
7988687	0.1648	0.00712	-3.57511	-2.2321	-0.251965	GABPB1	GA binding protein transcription factor beta subunit 1
8136614	0.1648	0.00712	-3.57508	-2.23215	-0.190139	AGK	acylglycerol kinase
7966046	0.1648	0.00712	-3.57465	-2.23275	-0.273048	MTERF2	mitochondrial transcription termination factor 2
8110090	0.1648	0.00712	-3.57445	-2.23304	-0.156898	SFXN1	sideroflexin 1
8046573	0.1649	0.00713	-3.5735	-2.2344	-0.380449	MTX2	metaxin 2
8168892	0.1649	0.00714	-3.57299	-2.23513	-0.303881	TCEAL2	transcription elongation factor A like 2
8019807	0.1653	0.00716	-3.57054	-2.23865	-0.184965	USP14	ubiquitin specific peptidase 14
7900413	0.1653	0.00717	-3.5699	-2.23957	-0.168558	ZMPSTE24	zinc metallopeptidase STE24
8102350	0.1653	0.00717	-3.56984	-2.23966	-0.202086
8118667	0.1653	0.00718	-3.56935	-2.24036	-0.188114	MYL12B///MYL12A	myosin light chain 12B///myosin light chain 12A
8069301	0.1656	0.00719	3.56771	-2.24271	0.221284	COL6A2	collagen type VI alpha 2 chain
8110886	0.1656	0.0072	-3.5672	-2.24344	-0.603909	MED10	mediator complex subunit 10
8174737	0.1658	0.00721	-3.56585	-2.24538	-0.290202	NKAP	NFKB activating protein
8174509	0.166	0.00722	-3.56483	-2.24685	-0.279722	GNG5	G protein subunit gamma 5
7912343	0.166	0.00723	3.56424	-2.24768	0.348724	CASZ1	castor zinc finger 1
8107655	0.1661	0.00724	-3.56342	-2.24886	-0.285076	CSNK1G3	casein kinase 1 gamma 3
8167998	0.1662	0.00725	3.56237	-2.25038	0.249502	AR	androgen receptor
8098240	0.1663	0.00727	-3.56103	-2.2523	-0.417989
8155062	0.1663	0.00727	-3.56102	-2.25231	-0.25962	TESK1	testis-specific kinase 1
7894000	0.1663	0.00727	3.56043	-2.25316	0.252006
8124008	0.1663	0.00727	-3.56018	-2.25352	-0.370081	MCUR1	mitochondrial calcium uniporter regulator 1
7916225	0.1663	0.00728	-3.55964	-2.25429	-0.238916
8067652	0.1663	0.00729	3.55891	-2.25534	0.514326	EEF1A2	eukaryotic translation elongation factor 1 alpha 2
7900235	0.1663	0.00729	3.55861	-2.25578	0.335333	MACF1	microtubule-actin crosslinking factor 1
8011291	0.1664	0.0073	3.55782	-2.2569	0.312659
8023855	0.1666	0.00732	-3.55628	-2.25912	-0.236382	CYB5A	cytochrome b5 type A
8015946	0.1666	0.00732	3.55607	-2.25942	0.266885	ASB16-AS1	ASB16 antisense RNA 1
8145854	0.1666	0.00733	-3.55544	-2.26031	-0.151364	PROSC	proline synthetase cotranscribed homolog (bacterial)
8096938	0.167	0.00737	-3.55158	-2.26587	-0.230976	LARP7///ZGRF1///LARP7	La ribonucleoprotein domain family member 7///zinc finger GRF-type containing 1///La ribonucleoprotein domain family member 7
8052307	0.167	0.00737	-3.55138	-2.26616	-0.201761	PPP4R3B	protein phosphatase 4 regulatory subunit 3B
8113800	0.167	0.00737	3.55128	-2.2663	0.41526	FBN2	fibrillin 2
7915286	0.167	0.00737	-3.55091	-2.26682	-0.305901	PPT1	palmitoyl-protein thioesterase 1
8104760	0.167	0.00738	-3.55059	-2.26728	-0.238185	TARS	threonyl-tRNA synthetase
7981781	0.167	0.00738	3.55044	-2.2675	0.193991	OR4M2	olfactory receptor family 4 subfamily M member 2
7893596	0.167	0.00738	3.55043	-2.26751	0.241868
8090133	0.1673	0.0074	3.54831	-2.27056	0.317591	CCDC14	coiled-coil domain containing 14
8089954	0.1673	0.0074	-3.54824	-2.27066	-0.351237	IQCB1	IQ motif containing B1
7902448	0.1674	0.00741	-3.54735	-2.27194	-0.204613	RPL17-C18orf32///RPL17	RPL17-C18orf32 readthrough///ribosomal protein L17
8047738	0.1674	0.00742	3.54704	-2.27239	0.806471	NRP2	neuropilin 2
8027239	0.1674	0.00742	-3.54638	-2.27334	-0.150638
8167603	0.1674	0.00743	3.54618	-2.27362	0.27228	CLCN5	chloride voltage-gated channel 5
7924553	0.1677	0.00745	-3.54375	-2.27711	-0.220485
8054477	0.1677	0.00746	-3.54342	-2.27759	-0.162507
7978544	0.1677	0.00747	3.54215	-2.27942	0.188406	EGLN3	egl-9 family hypoxia inducible factor 3
7959473	0.1677	0.00747	-3.54182	-2.2799	-0.262888	DENR	density regulated re-initiation and release factor
7895393	0.1677	0.00747	-3.5418	-2.27992	-0.149564
8180257	0.1677	0.00747	3.54168	-2.28009	0.325911	CEP170	centrosomal protein 170
7990808	0.1677	0.00749	-3.54026	-2.28213	-0.143397
8053622	0.1677	0.0075	-3.53953	-2.28318	-0.273177	RGPD2///RGPD6///RGPD8///RGPD3///RGPD1///RGPD4///RGPD5///RANBP2	RANBP2-like and GRIP domain containing 2///RANBP2-like and GRIP domain containing 6///RANBP2-like and GRIP domain containing 8///RANBP2-like and GRIP domain containing 3///RANBP2-like and GRIP domain containing 1///RANBP2-like and GRIP domain containing 4///RANBP2-like and GRIP domain containing 5///RAN binding protein 2
7980833	0.1677	0.0075	-3.53952	-2.28319	-0.204258	PPP4R3A	protein phosphatase 4 regulatory subunit 3A
8099967	0.1677	0.0075	-3.53928	-2.28354	-0.288634	RBM47	RNA binding motif protein 47
7952268	0.1677	0.00751	3.53836	-2.28486	0.903185	THY1	Thy-1 cell surface antigen
7899884	0.1677	0.00752	3.53718	-2.28656	0.200729	ZSCAN20	zinc finger and SCAN domain containing 20
8027332	0.1677	0.00754	-3.53614	-2.28806	-0.148868	ZNF729	zinc finger protein 729
8027778	0.1677	0.00754	3.53548	-2.28901	0.743197	FXYD5	FXYD domain containing ion transport regulator 5
7975747	0.1677	0.00755	-3.53464	-2.29021	-0.229384	DLST	dihydrolipoamide S-succinyltransferase
7966938	0.1677	0.00756	3.53432	-2.29068	0.180391	GCN1	GCN1, eIF2 alpha kinase activator homolog
8161238	0.1677	0.00756	-3.53413	-2.29095	-0.377227	RAB1C	RAB1C, member RAS oncogene family pseudogene
8110982	0.1677	0.00756	-3.53385	-2.29136	-0.206622	DAP	death associated protein
8047372	0.1677	0.00756	-3.53359	-2.29172	-0.464553	NDUFB3	NADH:ubiquinone oxidoreductase subunit B3
8088830	0.1677	0.00757	-3.53349	-2.29187	-0.243471	SHQ1	SHQ1, H/ACA ribonucleoprotein assembly factor
8069348	0.1677	0.00757	3.53317	-2.29233	0.211945	PCNT	pericentrin
8074927	0.1677	0.00757	3.53317	-2.29234	0.384358	GUSBP11	glucuronidase, beta pseudogene 11
7922610	0.1677	0.00757	-3.53284	-2.2928	-0.820024	ABL2	ABL proto-oncogene 2, non-receptor tyrosine kinase
8072346	0.1677	0.00758	3.53238	-2.29346	0.173267	MTFP1	mitochondrial fission process 1
7997239	0.1677	0.00758	3.53224	-2.29368	0.498587	NPIPB9///NPIPB5///NPIPB6///PDXDC2P///NPIPB3	nuclear pore complex interacting protein family member B9///nuclear pore complex interacting protein family member B5///nuclear pore complex interacting protein family member B6///pyridoxal dependent decarboxylase domain containing 2, pseudogene///nuclear pore complex interacting protein family member B3
8016033	0.1677	0.00758	3.53201	-2.29399	0.293217	FAM171A2	family with sequence similarity 171 member A2
7909175	0.1677	0.00759	3.5316	-2.29458	0.349074	SRGAP2	SLIT-ROBO Rho GTPase activating protein 2
8159337	0.1677	0.00759	-3.53114	-2.29526	-0.245517	PMPCA	peptidase, mitochondrial processing alpha subunit
8071717	0.1677	0.00759	3.53097	-2.29549	0.163977	RGL4	ral guanine nucleotide dissociation stimulator like 4
8131356	0.1677	0.0076	3.53015	-2.29668	0.346924	CCZ1B///CCZ1	CCZ1 homolog B, vacuolar protein trafficking and biogenesis associated///CCZ1 homolog, vacuolar protein trafficking and biogenesis associated
7904843	0.1677	0.0076	-3.53004	-2.29683	-0.291528	PDZK1P1///PDZK1	PDZ domain containing 1 pseudogene 1///PDZ domain containing 1
7893670	0.1677	0.00761	3.52934	-2.29784	0.658438
8180196	0.1677	0.00761	3.52923	-2.298	0.755801	LILRA6	leukocyte immunoglobulin like receptor A6
8052721	0.1677	0.00762	-3.52869	-2.29878	-0.142074	PPP3R1	protein phosphatase 3 regulatory subunit B, alpha
8113602	0.1678	0.00763	-3.52771	-2.30018	-0.179955	CCDC112	coiled-coil domain containing 112
7895453	0.1678	0.00763	3.52766	-2.30026	0.255687
7894723	0.1685	0.00767	3.52415	-2.30532	0.537742
7910241	0.1685	0.00768	-3.52368	-2.30599	-0.135152	GUK1	guanylate kinase 1
8077663	0.1685	0.00768	-3.52326	-2.3066	-0.270291	JAGN1	jagunal homolog 1
7948364	0.1688	0.00771	3.5209	-2.30999	0.693885	MPEG1	macrophage expressed 1
7947425	0.1688	0.00771	-3.52058	-2.31046	-0.250885	CD59	CD59 molecule
8006459	0.1688	0.00772	3.51976	-2.31164	0.531508	CCL13	C-C motif chemokine ligand 13
8098328	0.1688	0.00772	-3.51975	-2.31166	-0.199884	GALNT7	polypeptide N-acetylgalactosaminyltransferase 7
7892596	0.1688	0.00772	3.51969	-2.31174	0.275053
7900192	0.1688	0.00772	-3.51948	-2.31203	-0.185093	C1orf122	chromosome 1 open reading frame 122
8138735	0.1694	0.00776	3.51653	-2.31629	0.228668	HOXA5	homeobox A5
7896360	0.1695	0.00777	-3.51577	-2.31739	-0.331016
7981290	0.1695	0.00777	-3.5151	-2.31834	-0.235836	WARS	tryptophanyl-tRNA synthetase
8150225	0.1695	0.00778	3.51471	-2.31892	0.166062	RAB11FIP1	RAB11 family interacting protein 1
7902290	0.1695	0.00778	-3.51429	-2.31952	-0.787211	CTH	cystathionine gamma-lyase
7895119	0.1697	0.00781	-3.51204	-2.32275	-0.67369
7894609	0.1697	0.00781	3.51152	-2.32351	0.863495
7941478	0.1697	0.00781	-3.51145	-2.32361	-0.290268	SART1	squamous cell carcinoma antigen recognized by T-cells 1
7952522	0.1697	0.00782	-3.51142	-2.32366	-0.428657	PUS3	pseudouridylate synthase 3
7895735	0.1697	0.00782	-3.51135	-2.32375	-0.400302
7893435	0.1699	0.00783	3.50984	-2.32593	0.891735
8021727	0.1699	0.00784	-3.50884	-2.32738	-0.359774	CNDP2	CNDP dipeptidase 2 (metallopeptidase M20 family)
8027381	0.1699	0.00785	3.50862	-2.32769	0.317257
7900382	0.1699	0.00785	-3.50831	-2.32814	-0.198506	CAP1	adenylate cyclase associated protein 1
7895094	0.1699	0.00785	3.50823	-2.32825	0.576419
8001072	0.1699	0.00786	3.50753	-2.32926	0.171306	LOC102723655///TP53TG3B///TP53TG3D///TP53TG3C///TP53TG3	TP53-target gene 3 protein///TP53 target 3B///TP53 target 3D///TP53 target 3C///TP53 target 3
8029693	0.1701	0.00787	-3.50629	-2.33106	-1.67178	FOSB	FosB proto-oncogene, AP-1 transcription factor subunit
7900336	0.1706	0.00791	3.50333	-2.33531	0.349616
7933982	0.1706	0.00791	-3.50309	-2.33566	-0.271004	PBLD	phenazine biosynthesis like protein domain containing
7894928	0.1706	0.00792	3.50261	-2.33636	0.348939
8112409	0.1706	0.00792	-3.50257	-2.33641	-0.309038	SGTB	small glutamine rich tetratricopeptide repeat containing beta
7894803	0.1708	0.00793	3.50152	-2.33793	0.850503
7965721	0.1715	0.00797	-3.49811	-2.34285	-0.341704
7965918	0.1715	0.00797	-3.49781	-2.34328	-0.648263	NT5DC3	5'-nucleotidase domain containing 3
7931204	0.1715	0.00798	-3.49728	-2.34405	-0.150822	LHPP	phospholysine phosphohistidine inorganic pyrophosphate phosphatase
7939902	0.1716	0.00799	-3.49642	-2.34529	-0.271716	LOC646813	DEAH-box helicase 9 pseudogene
7937257	0.1718	0.00801	3.4951	-2.3472	0.438615	SCGB1C2///SCGB1C1	secretoglobin family 1C member 2///secretoglobin family 1C member 1
8123644	0.1722	0.00803	-3.49313	-2.35003	-0.418988	TUBB2A	tubulin beta 2A class IIa
7892840	0.1722	0.00804	3.49248	-2.35097	0.299722
7917232	0.1723	0.00806	-3.49026	-2.35418	-0.38733	GNG5	G protein subunit gamma 5
8111331	0.1723	0.00807	-3.48995	-2.35463	-0.209407	GOLPH3	golgi phosphoprotein 3
7954012	0.1723	0.00807	3.48924	-2.35565	0.279196	BORCS5	BLOC-1 related complex subunit 5
8162177	0.1723	0.00808	3.48885	-2.35622	0.144919
8113403	0.1723	0.00808	-3.48852	-2.3567	-0.24761	GIN1	gypsy retrotransposon integrase 1
7893959	0.1723	0.00808	3.48842	-2.35684	0.732547
7980115	0.1723	0.00809	3.48832	-2.35699	0.156377	ABCD4///ABCD4	ATP binding cassette subfamily D member 4///ATP binding cassette subfamily D member 4
8041826	0.1723	0.00809	-3.48814	-2.35724	-0.213301	TTC7A	tetratricopeptide repeat domain 7A
8059576	0.1723	0.00809	-3.48791	-2.35758	-0.23941
7929132	0.1723	0.00811	-3.48637	-2.35981	-0.353658	PCGF5	polycomb group ring finger 5
7895409	0.1723	0.00811	-3.48635	-2.35983	-0.285392
8027074	0.1723	0.00811	-3.48595	-2.3604	-0.145164	UPF1	UPF1, RNA helicase and ATPase
8106354	0.1723	0.00812	3.48577	-2.36067	0.432885	IQGAP2	IQ motif containing GTPase activating protein 2
8117653	0.1723	0.00812	3.48563	-2.36088	1.00978
7915284	0.1723	0.00812	3.48548	-2.36108	0.300299
8013858	0.1724	0.00814	-3.48415	-2.36301	-0.221648
7901993	0.1724	0.00814	3.48414	-2.36302	0.448282	CACHD1	cache domain containing 1
7911529	0.1724	0.00815	3.48338	-2.36413	0.310814	MXRA8	matrix remodeling associated 8
7895468	0.1724	0.00815	-3.48269	-2.36512	-0.299736
8045619	0.1724	0.00815	-3.48267	-2.36515	-0.3669	EPC2	enhancer of polycomb homolog 2
7970949	0.1724	0.00816	3.48238	-2.36557	0.306323	MAB21L1	mab-21 like 1
8176174	0.1726	0.00818	-3.48057	-2.36818	-0.215643	MPP1	membrane palmitoylated protein 1
7893796	0.1726	0.00818	-3.48056	-2.3682	-0.628175
8092532	0.1726	0.00818	-3.48025	-2.36865	-0.261815
8039692	0.1726	0.00819	-3.47988	-2.36918	-0.319088	ZNF814	zinc finger protein 814
7895985	0.1728	0.0082	-3.47877	-2.37079	-0.656568
7983157	0.1728	0.00821	-3.47814	-2.3717	-0.160058	TMEM62	transmembrane protein 62
7893649	0.1728	0.00821	-3.4778	-2.37219	-0.284533
7892826	0.1728	0.00822	3.47746	-2.37267	0.503925
7895761	0.1735	0.00826	-3.47416	-2.37745	-0.268395
8128650	0.1735	0.00827	-3.47336	-2.3786	-0.154491	SEC63	SEC63 homolog, protein translocation regulator
8010702	0.1735	0.00827	-3.47282	-2.37939	-0.179279	ASPSCR1	ASPSCR1, UBX domain containing tether for SLC2A4
7964250	0.1735	0.00827	-3.4728	-2.37942	-0.267767	PTGES3	prostaglandin E synthase 3
7956301	0.1739	0.0083	3.47083	-2.38226	0.574752	LRP1	LDL receptor related protein 1
8051528	0.174	0.00831	-3.46974	-2.38385	-0.19015	CEBPZ	CCAAT/enhancer binding protein zeta
8053366	0.174	0.00831	-3.46948	-2.38422	-0.294798	SUCLG1	succinate-CoA ligase alpha subunit
8100393	0.1743	0.00833	3.46799	-2.38637	0.360438	KDR	kinase insert domain receptor
7974418	0.1743	0.00834	-3.46752	-2.38706	-0.260474	CGRRF1	cell growth regulator with ring finger domain 1
7893141	0.1745	0.00835	3.46619	-2.38898	0.687818
8087780	0.1745	0.00836	-3.4659	-2.3894	-0.349508
8143635	0.1748	0.00838	-3.4645	-2.39142	-0.211361	NOBOX	NOBOX oogenesis homeobox
8161154	0.175	0.00839	3.46334	-2.3931	0.159536	FAM221B	family with sequence similarity 221 member B
8092957	0.1752	0.00841	3.46163	-2.39558	0.260542
8133215	0.1752	0.00842	3.46109	-2.39636	0.310292	STAG3L4	stromal antigen 3-like 4 (pseudogene)
7894087	0.1752	0.00842	3.46082	-2.39674	0.830319
7921344	0.1752	0.00843	-3.46043	-2.39731	-0.554378	ELL2	elongation factor for RNA polymerase II 2
7894386	0.1752	0.00843	-3.46005	-2.39787	-0.671521
7894861	0.1752	0.00843	3.45988	-2.39812	0.618992
8060722	0.1753	0.00844	-3.45897	-2.39943	-0.275842	PANK2	pantothenate kinase 2
8028104	0.1755	0.00847	3.45703	-2.40224	0.304598	HCST	hematopoietic cell signal transducer
8015456	0.1755	0.00847	-3.45692	-2.4024	-0.207626	KLHL11	kelch like family member 11
8170428	0.1755	0.00847	-3.45678	-2.40259	-0.348965	MTM1	myotubularin 1
8114653	0.1755	0.00848	-3.45651	-2.40299	-0.349497	TAF7	TATA-box binding protein associated factor 7
8118345	0.1756	0.00848	3.45575	-2.4041	1.17621	CFB	complement factor B
8001457	0.1756	0.00849	3.45524	-2.40483	0.379854	CES1	carboxylesterase 1
8041027	0.1756	0.0085	-3.45492	-2.4053	-0.25419	MRPL33///MRPL33	mitochondrial ribosomal protein L33///mitochondrial ribosomal protein L33
8093314	0.1761	0.00853	-3.4523	-2.40909	-0.228765	NDUFB4	NADH:ubiquinone oxidoreductase subunit B4
7893101	0.1764	0.00855	3.45049	-2.4117	0.504993
7984263	0.1764	0.00856	-3.45013	-2.41224	-0.23237	HACD3	3-hydroxyacyl-CoA dehydratase 3
8117377	0.1764	0.00856	3.45002	-2.41239	0.727826	HIST1H1E	histone cluster 1, H1e
8064831	0.1766	0.00857	3.44878	-2.41419	0.277848
8168976	0.1771	0.0086	-3.44641	-2.41762	-0.366118	ARMCX5-GPRASP2///GPRASP2	ARMCX5-GPRASP2 readthrough///G protein-coupled receptor associated sorting protein 2
8135933	0.1771	0.00861	3.44606	-2.41813	0.266326	FAM71F2	family with sequence similarity 71 member F2
8128683	0.1771	0.00861	-3.44554	-2.41888	-0.221833	SNX3	sorting nexin 3
8118028	0.1771	0.00862	3.44503	-2.41963	0.561236	VARS2	valyl-tRNA synthetase 2, mitochondrial
8023528	0.1776	0.00865	-3.44299	-2.42258	-0.254755	ALPK2	alpha kinase 2
7893402	0.1776	0.00865	3.44239	-2.42346	0.739093
7950370	0.1782	0.00869	3.43968	-2.42739	0.648293
7895687	0.1784	0.0087	-3.43861	-2.42893	-0.330429
8060501	0.1784	0.00871	3.43794	-2.4299	0.213193	SNORA51	small nucleolar RNA, H/ACA box 51
8157021	0.1785	0.00872	-3.43703	-2.43122	-0.250059	NIPSNAP3A	nipsnap homolog 3A
7892802	0.1785	0.00873	-3.43681	-2.43154	-0.427136
7896403	0.179	0.00876	3.43452	-2.43487	0.364322
7999841	0.1796	0.00879	3.43186	-2.43873	0.338936	SMG1	SMG1, nonsense mediated mRNA decay associated PI3K related kinase
8131013	0.1796	0.0088	3.43139	-2.43941	0.381165	SUN1	Sad1 and UNC84 domain containing 1
8150428	0.1796	0.0088	3.43116	-2.43974	0.781772	SFRP1	secreted frizzled related protein 1
7933733	0.1798	0.00882	3.42964	-2.44194	0.239699	FAM13C	family with sequence similarity 13 member C
8143028	0.1798	0.00882	-3.42959	-2.44202	-0.204047	CHCHD3	coiled-coil-helix-coiled-coil-helix domain containing 3
7900922	0.1798	0.00883	-3.42869	-2.44332	-0.242939	ATP6V0B	ATPase H+ transporting V0 subunit b
7895724	0.1798	0.00883	3.42864	-2.44339	1.31813
8092265	0.1798	0.00884	-3.42775	-2.44468	-0.222432	MRPL47	mitochondrial ribosomal protein L47
8169645	0.1798	0.00885	-3.42756	-2.44496	-0.205232	UBE2A	ubiquitin conjugating enzyme E2 A
8069838	0.1798	0.00885	-3.42742	-2.44516	-0.259463	KRTAP19-5	keratin associated protein 19-5
7964832	0.1801	0.00888	-3.42543	-2.44806	-0.395773
8074988	0.1801	0.00888	-3.42516	-2.44844	-0.194479	GSTTP2///GSTTP1	glutathione S-transferase theta pseudogene 2///glutathione S-transferase theta pseudogene 1
7943882	0.1801	0.00888	-3.42501	-2.44866	-0.345858	PTS	6-pyruvoyltetrahydropterin synthase
7895835	0.1802	0.0089	3.4239	-2.45027	0.454944
8094148	0.1802	0.00891	-3.4229	-2.45173	-0.161116
7893075	0.1802	0.00891	3.42275	-2.45195	0.360212
8008547	0.1802	0.00892	-3.4222	-2.45275	-0.151929	TOM1L1	target of myb1 like 1 membrane trafficking protein
7895901	0.1802	0.00892	3.42195	-2.45311	0.365125
8180417	0.1802	0.00893	-3.42161	-2.45361	-0.208198	METTL2B	methyltransferase like 2B
8023121	0.1802	0.00893	-3.42094	-2.45458	-0.494116	ST8SIA5	ST8 alpha-N-acetyl-neuraminide alpha-2,8-sialyltransferase 5
8140424	0.1802	0.00894	3.4205	-2.45522	1.01585	SPDYE16///SPDYE2B///SPDYE6///SPDYE8P///SPDYE2///SPDYE3///SPDYE7P///SPDYE1	speedy/RINGO cell cycle regulator family member E16///speedy/RINGO cell cycle regulator family member E2B///speedy/RINGO cell cycle regulator family member E6///speedy/RINGO cell cycle regulator family member E8, pseudogene///speedy/RINGO cell cycle regulator family member E2///speedy/RINGO cell cycle regulator family member E3///speedy/RINGO cell cycle regulator family member E7, pseudogene///sp…
8112724	0.1802	0.00894	-3.42042	-2.45534	-0.23226
7916928	0.1802	0.00894	-3.42037	-2.45541	-0.230263	ANKRD13C	ankyrin repeat domain 13C
8143710	0.1802	0.00895	3.41971	-2.45637	0.348895
8005267	0.1802	0.00897	3.41822	-2.45852	0.226395	RAI1	retinoic acid induced 1
7953166	0.1802	0.00898	3.4178	-2.45914	0.225132	TSPAN9	tetraspanin 9
7909661	0.1802	0.00898	-3.41736	-2.45977	-0.144898	RPS6KC1	ribosomal protein S6 kinase C1
8168291	0.1802	0.00899	3.41684	-2.46053	0.223076	ITGB1BP2	integrin subunit beta 1 binding protein 2
7896010	0.1802	0.00899	3.41677	-2.46064	0.425821
8017867	0.1802	0.00899	3.41663	-2.46084	0.376683	FAM20A	family with sequence similarity 20 member A
8138091	0.1802	0.009	-3.41631	-2.46131	-0.329951	DAGLB	diacylglycerol lipase beta
8053458	0.1802	0.00901	-3.41532	-2.46274	-0.135045	C2orf68	chromosome 2 open reading frame 68
8135943	0.1802	0.00902	-3.41488	-2.46338	-0.711448
7892885	0.1802	0.00902	3.41452	-2.4639	0.256922
7893803	0.1802	0.00902	3.41435	-2.46415	0.296606
7969096	0.1802	0.00903	-3.41385	-2.46488	-0.233228	CDADC1	cytidine and dCMP deaminase domain containing 1
8006433	0.1802	0.00903	3.41362	-2.46521	2.00541	CCL2///CCL2	C-C motif chemokine ligand 2///C-C motif chemokine ligand 2
8129974	0.1802	0.00905	-3.41234	-2.46707	-0.246293	FUCA2	fucosidase, alpha-L- 2, plasma
8073824	0.1802	0.00906	3.41188	-2.46774	0.286193	MIRLET7B///MIRLET7BHG	microRNA let-7b///MIRLET7B host gene
7894799	0.1802	0.00906	3.41175	-2.46793	0.376057
8150870	0.1802	0.00906	-3.41168	-2.46804	-0.327688	PSMC6	proteasome 26S subunit, ATPase 6
8099524	0.1802	0.00907	3.41093	-2.46913	0.557438	LDB2	LIM domain binding 2
7894831	0.1802	0.00907	3.41091	-2.46915	0.602447
7980523	0.1802	0.00907	-3.41091	-2.46915	-0.234703	GTF2A1	general transcription factor IIA subunit 1
8132849	0.1802	0.00907	3.41056	-2.46966	0.284588
8148474	0.1802	0.00908	3.40992	-2.47058	0.241101
8059139	0.1802	0.00908	3.40986	-2.47067	0.135602	ATG9A	autophagy related 9A
8138370	0.1802	0.00909	-3.40955	-2.47113	-0.250119	ANKMY2	ankyrin repeat and MYND domain containing 2
8143790	0.1802	0.00909	3.4093	-2.4715	0.420684	TMEM176B	transmembrane protein 176B
7982326	0.1802	0.0091	-3.40866	-2.47242	-0.250347	KLF13	Kruppel like factor 13
7896018	0.1802	0.00911	3.40817	-2.47313	0.781539
8172478	0.1802	0.00911	-3.40801	-2.47336	-0.136842	OTUD5	OTU deubiquitinase 5
8125980	0.1802	0.00911	-3.40796	-2.47343	-0.175421	C6orf222	chromosome 6 open reading frame 222
7980955	0.1802	0.00912	-3.40742	-2.47422	-0.247943	NDUFB1	NADH:ubiquinone oxidoreductase subunit B1
8009075	0.1802	0.00912	3.40704	-2.47478	0.149013	TANC2	tetratricopeptide repeat, ankyrin repeat and coiled-coil containing 2
7896369	0.1803	0.00913	3.40638	-2.47574	0.302275
7892677	0.1805	0.00915	3.40508	-2.47763	0.359892
8167314	0.1805	0.00916	-3.4045	-2.47846	-0.215968	TBC1D25	TBC1 domain family member 25
7894736	0.1805	0.00916	3.40444	-2.47856	0.769442
7893915	0.1809	0.00918	-3.4025	-2.48138	-0.243294
8103206	0.181	0.0092	-3.4014	-2.48298	-0.260169	FBXW7	F-box and WD repeat domain containing 7
7936994	0.181	0.0092	3.4011	-2.48341	0.202442
8130087	0.181	0.0092	-3.4009	-2.4837	-0.303012	PPIL4	peptidylprolyl isomerase like 4
7893525	0.1812	0.00923	-3.39896	-2.48653	-0.440995
8013812	0.1812	0.00924	3.39858	-2.48708	0.257608	PHF12	PHD finger protein 12
8155048	0.1812	0.00924	3.39847	-2.48724	0.247495	RUSC2	RUN and SH3 domain containing 2
7919763	0.1812	0.00924	-3.39838	-2.48738	-0.249929	ENSA	endosulfine alpha
7914516	0.1817	0.00927	3.39613	-2.49065	0.233064	MTMR9LP	myotubularin related protein 9-like, pseudogene
7924450	0.182	0.00929	-3.39443	-2.49311	-0.469617	DUSP10	dual specificity phosphatase 10
7965508	0.1821	0.0093	-3.39387	-2.49393	-0.588265
7896550	0.1826	0.00934	3.39141	-2.49752	0.348222
7922243	0.1827	0.00935	-3.39027	-2.49917	-0.262482	METTL18	methyltransferase like 18
7895435	0.1827	0.00935	3.39008	-2.49944	0.458388
8084397	0.1827	0.00936	-3.38947	-2.50033	-0.20037	ECE2	endothelin converting enzyme 2
8133896	0.1827	0.00936	-3.38945	-2.50036	-0.214153
8012928	0.1827	0.00937	-3.38923	-2.50069	-0.207788	CDRT1	CMT1A duplicated region transcript 1
7907439	0.1827	0.00937	-3.3888	-2.50131	-0.426189	PRDX6	peroxiredoxin 6
7970735	0.1828	0.00939	-3.38748	-2.50323	-0.232024
7896679	0.1828	0.00939	3.38726	-2.50355	0.529706
7923772	0.1828	0.00939	3.38724	-2.50358	0.19071	LEMD1	LEM domain containing 1
7972663	0.1828	0.0094	3.38692	-2.50405	0.27616
8049876	0.1828	0.00941	3.38603	-2.50535	0.217269	BOK	BOK, BCL2 family apoptosis regulator
7950990	0.1828	0.00941	-3.38586	-2.50559	-0.312467	SLC36A4	solute carrier family 36 member 4
8019649	0.1828	0.00942	3.38547	-2.50617	1.49446
7926983	0.1828	0.00943	-3.38456	-2.50749	-0.295038	CREM	cAMP responsive element modulator
7893140	0.1828	0.00944	3.38409	-2.50817	0.3823
7928429	0.1828	0.00944	3.38405	-2.50823	0.417029	PLAU	plasminogen activator, urokinase
7896664	0.1828	0.00944	-3.38381	-2.50859	-0.433162
8175288	0.1828	0.00944	-3.38367	-2.50879	-0.355184	MOSPD1	motile sperm domain containing 1
7896580	0.1828	0.00945	3.38305	-2.50969	0.596277
8175102	0.1828	0.00945	-3.3829	-2.5099	-0.282507	ENOX2	ecto-NOX disulfide-thiol exchanger 2
8002865	0.1828	0.00946	-3.3824	-2.51063	-0.266707	CFDP1	craniofacial development protein 1
8049827	0.1828	0.00947	-3.38206	-2.51113	-0.199843	2022-09-02	septin 2
7897370	0.1829	0.00948	-3.38124	-2.51233	-0.202318	VAMP3	vesicle associated membrane protein 3
7962935	0.1829	0.00948	-3.38097	-2.51272	-0.269591	PRKAG1	protein kinase AMP-activated non-catalytic subunit gamma 1
7894435	0.1829	0.00949	-3.38035	-2.51362	-0.368817
7983951	0.183	0.0095	-3.37975	-2.5145	-0.364672
8096109	0.1835	0.00954	-3.37719	-2.51822	-0.385142	MRPS18C	mitochondrial ribosomal protein S18C
8072108	0.1835	0.00954	3.377	-2.5185	0.238504	ASPHD2	aspartate beta-hydroxylase domain containing 2
7982955	0.1837	0.00956	-3.37573	-2.52035	-0.212725
7965200	0.1838	0.00957	-3.37483	-2.52166	-0.703106	CCDC59	coiled-coil domain containing 59
8149927	0.1838	0.00957	-3.37448	-2.52217	-0.246678	CLU	clusterin
7935707	0.1838	0.00958	-3.37415	-2.52265	-0.168002	CHUK	conserved helix-loop-helix ubiquitous kinase
7893191	0.1839	0.00959	-3.37359	-2.52347	-0.286261
8042221	0.1841	0.00961	3.3722	-2.52549	0.255888
8092067	0.1841	0.00961	-3.37191	-2.52592	-0.59776	RPL22L1	ribosomal protein L22 like 1
7893204	0.1843	0.00963	3.3709	-2.5274	0.945243
8101099	0.1848	0.00966	-3.36857	-2.53078	-0.211712	SDAD1	SDA1 domain containing 1
8050079	0.1848	0.00966	-3.36821	-2.53132	-0.335126	RNASEH1	ribonuclease H1
7892886	0.1851	0.00968	3.36681	-2.53335	0.670035
8056693	0.1853	0.0097	-3.36562	-2.5351	-0.322503	FASTKD1	FAST kinase domains 1
8133654	0.1853	0.00971	3.36535	-2.53549	0.390261	SPDYE16///SPDYE2B///SPDYE6///SPDYE8P///SPDYE2///SPDYE3///SPDYE7P///SPDYE1	speedy/RINGO cell cycle regulator family member E16///speedy/RINGO cell cycle regulator family member E2B///speedy/RINGO cell cycle regulator family member E6///speedy/RINGO cell cycle regulator family member E8, pseudogene///speedy/RINGO cell cycle regulator family member E2///speedy/RINGO cell cycle regulator family member E3///speedy/RINGO cell cycle regulator family member E7, pseudogene///sp…
7895677	0.1856	0.00973	-3.36384	-2.5377	-0.296504
7952927	0.1856	0.00973	3.36346	-2.53824	0.154858	B4GALNT3	beta-1,4-N-acetyl-galactosaminyltransferase 3
7935474	0.1858	0.00975	3.36205	-2.5403	0.193329	MMS19	MMS19 homolog, cytosolic iron-sulfur assembly component
8176091	0.1858	0.00976	3.36191	-2.54051	0.346954	CH17-340M24.3	uncharacterized protein BC009467
8146550	0.1859	0.00977	-3.36117	-2.54159	-0.186907	SDCBP	syndecan binding protein
7892977	0.1861	0.00978	-3.3601	-2.54314	-0.290333
7893467	0.1861	0.00979	3.35963	-2.54384	0.529599
8104788	0.1862	0.0098	3.35874	-2.54514	0.315915	RAI14	retinoic acid induced 14
8053975	0.1862	0.00981	-3.35848	-2.54551	-0.286237	LMAN2L	lectin, mannose binding 2 like
8113709	0.1863	0.00982	3.3578	-2.5465	1.46489	LOX	lysyl oxidase
7960280	0.1864	0.00983	3.35669	-2.54812	0.302673	FBXL14	F-box and leucine rich repeat protein 14
8180200	0.1864	0.00984	-3.35643	-2.5485	-0.141235	ZNF493	zinc finger protein 493
7895429	0.1865	0.00984	-3.35581	-2.54941	-0.358899
8129783	0.1865	0.00985	-3.35559	-2.54972	-0.25118	MAP7	microtubule associated protein 7
7902810	0.1869	0.00989	-3.35257	-2.55413	-0.424439	LMO4	LIM domain only 4
7892728	0.1869	0.00989	-3.35255	-2.55417	-0.340551
8158009	0.1869	0.00989	-3.3524	-2.55439	-0.335147	SLC2A8	solute carrier family 2 member 8
8047815	0.1869	0.0099	-3.35173	-2.55536	-0.193129	FASTKD2	FAST kinase domains 2
7914218	0.1869	0.00991	-3.35143	-2.55581	-0.385301	TAF12	TATA-box binding protein associated factor 12
7914938	0.1869	0.00991	-3.35138	-2.55588	-0.400509
7978428	0.1869	0.00992	-3.35062	-2.55698	-0.20488	STRN3	striatin 3
8151296	0.1869	0.00993	-3.34987	-2.55807	-0.515874	LACTB2	lactamase beta 2
8178322	0.1869	0.00994	-3.34958	-2.55851	-0.154018	SUMO4///SUMO2	small ubiquitin-like modifier 4///small ubiquitin-like modifier 2
8096312	0.1869	0.00995	-3.34889	-2.55951	-0.148292
8168215	0.1869	0.00995	3.34882	-2.55961	0.225887	MED12	mediator complex subunit 12
7894031	0.1869	0.00995	3.34881	-2.55963	0.863193
8106280	0.1869	0.00996	3.34804	-2.56076	0.398795	HMGCR	3-hydroxy-3-methylglutaryl-CoA reductase
7982070	0.1869	0.00996	-3.34792	-2.56093	-0.266637	SNORD115-32	small nucleolar RNA, C/D box 115-32
7943580	0.1869	0.00998	-3.34673	-2.56267	-0.20818	CUL5	cullin 5
7894042	0.1869	0.00998	-3.34642	-2.56311	-0.23394
8044613	0.1869	0.00998	-3.34635	-2.56322	-0.807165	CBWD6///CBWD3///CBWD5///CBWD2///CBWD1///CBWD6///CBWD3///CBWD5///CBWD1	COBW domain containing 6///COBW domain containing 3///COBW domain containing 5///COBW domain containing 2///COBW domain containing 1///COBW domain containing 6///COBW domain containing 3///COBW domain containing 5///COBW domain containing 1
8164177	0.1869	0.00999	-3.34622	-2.56341	-0.165178	MAPKAP1	mitogen-activated protein kinase associated protein 1
8165406	0.1869	0.00999	3.34619	-2.56346	0.287549	NPDC1	neural proliferation, differentiation and control 1
7971126	0.1869	0.00999	3.34607	-2.56362	0.177941	STOML3	stomatin like 3
8151136	0.187	0.01	-3.34534	-2.5647	-0.291772	COPS5	COP9 signalosome subunit 5
7926836	0.187	0.01	-3.34496	-2.56525	-0.325167	RAB18	RAB18, member RAS oncogene family
7895214	0.187	0.01	-3.34457	-2.56582	-0.260846
7896049	0.1872	0.01	3.34359	-2.56726	0.933058
8179263	0.1875	0.01	3.34228	-2.56917	0.284355	TNF	tumor necrosis factor
8139256	0.1879	0.0101	-3.34039	-2.57193	-0.138313	URGCP-MRPS24///URGCP	URGCP-MRPS24 readthrough///upregulator of cell proliferation
7913593	0.1879	0.0101	3.33993	-2.57261	0.602559	TCEA3	transcription elongation factor A3
8112767	0.1879	0.0101	-3.33909	-2.57384	-0.277694	TBCA	tubulin folding cofactor A
7898805	0.1879	0.0101	3.33905	-2.57388	0.659596	C1QB	complement C1q B chain
7961483	0.1879	0.0101	3.33823	-2.57509	0.264744	HIST4H4	histone cluster 4, H4
7982985	0.1879	0.0101	3.33782	-2.57568	0.16862	MAPKBP1	mitogen-activated protein kinase binding protein 1
8053315	0.1879	0.0101	3.33769	-2.57588	0.133114	LRRTM4	leucine rich repeat transmembrane neuronal 4
8137264	0.1879	0.0101	3.33748	-2.57618	0.839783	TMEM176A	transmembrane protein 176A
8045455	0.188	0.0101	-3.33681	-2.57716	-0.247354	UBXN4	UBX domain protein 4
7925130	0.1883	0.0101	3.33546	-2.57913	0.251757	TARBP1	TAR (HIV-1) RNA binding protein 1
8078173	0.1883	0.0102	-3.33409	-2.58114	-0.215373	OXNAD1	oxidoreductase NAD binding domain containing 1
7896404	0.1883	0.0102	3.33403	-2.58122	0.695624
7893087	0.1883	0.0102	-3.33403	-2.58122	-0.199908
8137470	0.1883	0.0102	3.33343	-2.5821	0.296006
8137635	0.1883	0.0102	3.33329	-2.58231	0.201258	LOC100506557	uncharacterized LOC100506557
7990054	0.1883	0.0102	3.33298	-2.58276	0.384894	UACA	uveal autoantigen with coiled-coil domains and ankyrin repeats
8071049	0.189	0.0102	3.33012	-2.58694	1.32652	LINC00328	long intergenic non-protein coding RNA 328
7986642	0.1892	0.0102	3.32925	-2.58821	0.48904	GOLGA8R///GOLGA8DP///GOLGA8F///GOLGA8CP///GOLGA8O///GOLGA8M///GOLGA8K///GOLGA8J///GOLGA8S///GOLGA8N///GOLGA8B///GOLGA8EP///GOLGA8G///GOLGA8A	golgin A8 family member R///golgin A8 family member D, pseudogene///golgin A8 family member F///golgin A8 family member C, pseudogene///golgin A8 family member O///golgin A8 family member M///golgin A8 family member K///golgin A8 family member J///golgin A8 family member S///golgin A8 family member N///golgin A8 family member B///golgin A8 family member E, pseudogene///golgin A8 family member G//…
8131263	0.1892	0.0102	3.32896	-2.58864	0.832355	SNORD13P2	small nucleolar RNA, C/D box 13 pseudogene 2
8151711	0.1894	0.0103	-3.32753	-2.59073	-0.20367	NBN	nibrin
8094359	0.1894	0.0103	-3.32738	-2.59094	-0.352216
8031712	0.1895	0.0103	-3.32665	-2.59201	-0.175036	ZNF805	zinc finger protein 805
7892955	0.1896	0.0103	3.32567	-2.59345	0.591806
7893698	0.1896	0.0103	3.32559	-2.59357	0.661548
8162586	0.1896	0.0103	-3.32513	-2.59423	-0.351137	SLC35D2	solute carrier family 35 member D2
8133202	0.1896	0.0103	-3.32458	-2.59505	-0.259111	TYW1	tRNA-yW synthesizing protein 1 homolog
8029368	0.1896	0.0103	3.3245	-2.59516	0.243538	ZNF284	zinc finger protein 284
7895269	0.1896	0.0103	3.32387	-2.59609	0.60863
7965838	0.1897	0.0103	3.32309	-2.59723	0.712089
7894067	0.1897	0.0103	3.32271	-2.59779	0.244752
7895020	0.19	0.0104	3.32126	-2.5999	0.712542
7981974	0.1903	0.0104	-3.32003	-2.6017	-0.681238	SNORD116-13	small nucleolar RNA, C/D box 116-13
7938269	0.1906	0.0104	3.31856	-2.60385	0.177109	TUB	tubby bipartite transcription factor
8043114	0.1908	0.0104	3.31731	-2.60569	0.181891	TCF7L1	transcription factor 7 like 1
7924686	0.1908	0.0104	-3.31709	-2.606	-0.31321	SDE2	SDE2 telomere maintenance homolog
7987554	0.1918	0.0105	-3.31326	-2.61161	-0.29996	DNAJC17	DnaJ heat shock protein family (Hsp40) member C17
8178977	0.1927	0.0106	3.30951	-2.61711	0.85224	TAPBP	TAP binding protein (tapasin)
7948229	0.1927	0.0106	3.30858	-2.61847	0.395187	SLC43A3///PRG2	solute carrier family 43 member 3///proteoglycan 2, pro eosinophil major basic protein
8089128	0.1927	0.0106	-3.30818	-2.61905	-0.309208	TOMM70	translocase of outer mitochondrial membrane 70
7895052	0.1927	0.0106	3.30728	-2.62037	0.215859
7958273	0.1927	0.0106	3.30715	-2.62055	0.261323
8011018	0.1927	0.0106	-3.30697	-2.62082	-0.263949	CRK	CRK proto-oncogene, adaptor protein
7895464	0.1927	0.0106	3.30671	-2.6212	0.796696
7894529	0.1927	0.0106	-3.30662	-2.62134	-0.283759
8106193	0.1927	0.0106	-3.30661	-2.62135	-0.37201	UTP15	UTP15, small subunit processome component
7976200	0.1928	0.0106	-3.30612	-2.62207	-0.15821	CALM1	calmodulin 1
8023246	0.1931	0.0106	-3.3047	-2.62415	-0.2956	RPL17-C18orf32///C18orf32	RPL17-C18orf32 readthrough///chromosome 18 open reading frame 32
7896574	0.1931	0.0106	3.30415	-2.62496	0.762643
8009784	0.1931	0.0106	-3.30351	-2.6259	-0.221428	MRPS7	mitochondrial ribosomal protein S7
7899560	0.1931	0.0106	3.30347	-2.62595	0.180984
7893518	0.1936	0.0107	-3.30134	-2.62907	-0.195074
7895787	0.1939	0.0107	-3.29999	-2.63105	-0.544246
8033352	0.194	0.0107	3.29886	-2.6327	0.180176	MBD3L3///MBD3L4///MBD3L5///MBD3L2	methyl-CpG binding domain protein 3 like 3///methyl-CpG binding domain protein 3 like 4///methyl-CpG binding domain protein 3 like 5///methyl-CpG binding domain protein 3 like 2
7896523	0.194	0.0107	3.29822	-2.63364	0.714552
7892937	0.194	0.0107	3.29814	-2.63376	0.454255
7897368	0.194	0.0107	3.29802	-2.63393	0.180544
8159900	0.1941	0.0108	3.29702	-2.6354	0.324067	GLIS3	GLIS family zinc finger 3
7905854	0.1941	0.0108	3.29598	-2.63693	0.132249	ZBTB7B	zinc finger and BTB domain containing 7B
8106189	0.1941	0.0108	-3.29594	-2.63699	-0.187268
8001818	0.1941	0.0108	-3.29581	-2.63717	-0.256963	TK2	thymidine kinase 2, mitochondrial
8152628	0.1941	0.0108	-3.29538	-2.63781	-0.146942	DERL1	derlin 1
7894980	0.1941	0.0108	-3.29477	-2.63871	-0.432873
8151540	0.1941	0.0108	-3.29474	-2.63875	-0.323437
8047641	0.1941	0.0108	-3.29471	-2.63879	-0.220678	CYP20A1	cytochrome P450 family 20 subfamily A member 1
7969794	0.1942	0.0108	3.29414	-2.63963	0.355588	LOC100132099	FRSS1829
8173912	0.1942	0.0108	-3.29338	-2.64074	-0.317863	RPSAP15	ribosomal protein SA pseudogene 15
7894637	0.1942	0.0108	-3.29337	-2.64075	-1.38574
7896381	0.1942	0.0108	3.29296	-2.64136	0.992942
8105545	0.1945	0.0108	-3.29173	-2.64315	-0.274473	IPO11	importin 11
7934133	0.1949	0.0109	-3.28943	-2.64654	-0.343035	PPA1	pyrophosphatase (inorganic) 1
7917739	0.1949	0.0109	-3.28937	-2.64662	-0.495705
8027279	0.1949	0.0109	-3.289	-2.64716	-0.306319	ZNF430	zinc finger protein 430
8038487	0.1951	0.0109	3.28759	-2.64923	0.193687	IL4I1///NUP62	interleukin 4 induced 1///nucleoporin 62
8033233	0.1951	0.0109	-3.28734	-2.6496	-0.344503	TUBB4A	tubulin beta 4A class IVa
8071061	0.1951	0.0109	3.28731	-2.64964	0.728308	TPTEP1	transmembrane phosphatase with tensin homology pseudogene 1
7973962	0.1951	0.0109	3.28707	-2.64999	0.215794	DPPA3P2	developmental pluripotency associated 3 pseudogene 2
8020088	0.1956	0.011	3.28468	-2.6535	0.186405
7972743	0.1956	0.011	3.28465	-2.65354	0.24264
8106393	0.1957	0.011	3.28346	-2.65529	1.02285	F2R	coagulation factor II thrombin receptor
7896228	0.1957	0.011	-3.28345	-2.6553	-0.671008
7951207	0.1959	0.011	-3.28187	-2.65763	-0.317103	TMEM123	transmembrane protein 123
7955533	0.1959	0.011	3.28129	-2.65847	0.181071	SCN8A	sodium voltage-gated channel alpha subunit 8
8179996	0.1959	0.011	3.2807	-2.65934	0.183961	BTNL2	butyrophilin like 2
8052524	0.1959	0.011	3.2804	-2.65978	0.340116	SNORA70B	small nucleolar RNA, H/ACA box 70B
8134263	0.1959	0.011	3.2801	-2.66023	0.628641	COL1A2///COL1A2	collagen type I alpha 2 chain///collagen type I alpha 2 chain
8025984	0.1959	0.011	-3.2798	-2.66066	-0.169944	ZNF844	zinc finger protein 844
7893048	0.1959	0.011	3.27969	-2.66083	0.585629
8034130	0.1959	0.011	3.27968	-2.66084	0.332538	KANK2	KN motif and ankyrin repeat domains 2
7935054	0.196	0.0111	-3.27832	-2.66283	-0.16345
8115476	0.196	0.0111	-3.27798	-2.66333	-0.256325	MED7	mediator complex subunit 7
7894400	0.196	0.0111	3.27791	-2.66343	0.312059
7955606	0.196	0.0111	-3.27789	-2.66347	-0.289598	ATG101	autophagy related 101
7917516	0.196	0.0111	-3.27774	-2.66368	-0.37485	GBP1P1///GBP3///GBP1	guanylate binding protein 1 pseudogene 1///guanylate binding protein 3///guanylate binding protein 1
7954065	0.1962	0.0111	-3.27615	-2.66602	-0.650267	GPRC5A	G protein-coupled receptor class C group 5 member A
7950753	0.1962	0.0111	-3.27583	-2.6665	-0.303485	CCDC90B	coiled-coil domain containing 90B
7893447	0.1962	0.0111	3.27573	-2.66663	0.435445
7921987	0.1963	0.0111	-3.27516	-2.66747	-0.213226	TMCO1	transmembrane and coiled-coil domains 1
7907882	0.1963	0.0111	3.2745	-2.66844	0.198948	KIAA1614	KIAA1614
7894104	0.1963	0.0111	3.27445	-2.66851	0.229878
7985364	0.1963	0.0111	3.27425	-2.6688	0.194329	IL16	interleukin 16
8077450	0.1965	0.0111	-3.27309	-2.67051	-0.186454	ARL8B	ADP ribosylation factor like GTPase 8B
8083301	0.1965	0.0111	-3.2727	-2.67108	-0.132196	TM4SF4	transmembrane 4 L six family member 4
7965606	0.1965	0.0112	-3.27226	-2.67173	-0.736128	HAL	histidine ammonia-lyase
8033023	0.1965	0.0112	3.27195	-2.67219	0.15522	PRR22	proline rich 22
8046201	0.1968	0.0112	-3.27021	-2.67474	-0.322115	SSB	Sjogren syndrome antigen B
8139721	0.1968	0.0112	-3.2701	-2.6749	-0.157195
8121725	0.1969	0.0112	-3.26938	-2.67596	-0.178416	BRD7P3	bromodomain containing 7 pseudogene 3
8021154	0.197	0.0112	-3.26881	-2.67679	-0.19284	CTIF	cap binding complex dependent translation initiation factor
8114814	0.1975	0.0113	-3.26668	-2.67993	-0.425064	NR3C1	nuclear receptor subfamily 3 group C member 1
7894875	0.1975	0.0113	3.26606	-2.68084	0.654674
8162276	0.1975	0.0113	-3.26592	-2.68103	-0.536459	NFIL3	nuclear factor, interleukin 3 regulated
8128429	0.1975	0.0113	-3.26571	-2.68134	-0.302113	CCNC	cyclin C
8012961	0.1975	0.0113	3.2644	-2.68328	0.176574	NCOR1	nuclear receptor corepressor 1
8071981	0.1975	0.0113	3.26422	-2.68353	0.246997	KIAA1671	KIAA1671
7892774	0.1975	0.0113	3.26407	-2.68375	0.605916
7892721	0.1975	0.0113	3.26359	-2.68446	0.543641
7896111	0.1975	0.0113	-3.26258	-2.68595	-0.253674
8023920	0.1975	0.0113	-3.26248	-2.6861	-0.239096	TXNL4A	thioredoxin like 4A
7980051	0.1975	0.0113	3.26237	-2.68625	0.253412	ELMSAN1	ELM2 and Myb/SANT domain containing 1
8081686	0.1975	0.0113	3.26196	-2.68686	0.405812	BOC	BOC cell adhesion associated, oncogene regulated
7894089	0.1975	0.0113	3.26147	-2.68758	0.528752
7895712	0.1975	0.0114	3.2602	-2.68944	0.408309
7925480	0.1975	0.0114	-3.26014	-2.68954	-0.383791	FH	fumarate hydratase
8142343	0.1975	0.0114	3.25994	-2.68983	0.413387
8140782	0.1975	0.0114	-3.25973	-2.69013	-0.601073	ABCB1	ATP binding cassette subfamily B member 1
7972044	0.1975	0.0114	-3.25966	-2.69024	-0.273688	COMMD6	COMM domain containing 6
8134856	0.1975	0.0114	3.25959	-2.69034	0.197052	FBXO24	F-box protein 24
7992987	0.1975	0.0114	-3.25955	-2.69039	-0.38694	HMOX2	heme oxygenase 2
8154763	0.1975	0.0114	3.25952	-2.69045	0.253067
8157454	0.198	0.0114	-3.25773	-2.69307	-0.204523	ATP6V1G1	ATPase H+ transporting V1 subunit G1
8074644	0.198	0.0114	-3.25709	-2.69402	-0.12933
7894207	0.198	0.0114	3.25674	-2.69453	0.639148
8137183	0.1981	0.0114	3.25631	-2.69517	0.195878	SSPO	SCO-spondin
7932118	0.1985	0.0115	-3.2543	-2.69812	-0.283876	BEND7	BEN domain containing 7
7899595	0.1985	0.0115	3.25385	-2.69878	0.227976	MATN1-AS1	MATN1 antisense RNA 1
7964739	0.1985	0.0115	-3.2534	-2.69944	-0.313128	LLPH	LLP homolog, long-term synaptic facilitation
7896121	0.1985	0.0115	3.25328	-2.69961	0.537152
8055445	0.1986	0.0115	-3.25277	-2.70037	-0.130471	DARS	aspartyl-tRNA synthetase
8106534	0.1988	0.0115	-3.25123	-2.70263	-0.150067	PAPD4	poly(A) RNA polymerase D4, non-canonical
8116818	0.1988	0.0115	3.25117	-2.70272	0.319371	BMP6///BMP6	bone morphogenetic protein 6///bone morphogenetic protein 6
7900146	0.1989	0.0115	-3.25034	-2.70394	-0.212978	ZC3H12A	zinc finger CCCH-type containing 12A
7948424	0.1989	0.0115	-3.25029	-2.70401	-0.294708	MRPL16	mitochondrial ribosomal protein L16
7937900	0.1991	0.0116	-3.24923	-2.70558	-0.185552	STIM1	stromal interaction molecule 1
8072153	0.1993	0.0116	-3.2483	-2.70694	-0.19905	CCDC117	coiled-coil domain containing 117
7896497	0.1993	0.0116	3.24745	-2.7082	0.7768
8102532	0.1993	0.0116	3.24743	-2.70822	0.385338	PDE5A	phosphodiesterase 5A
8110920	0.1995	0.0116	-3.24646	-2.70965	-0.291527	FASTKD3	FAST kinase domains 3
8131179	0.1995	0.0116	3.24502	-2.71176	0.30636	TTYH3	tweety family member 3
8166585	0.1995	0.0116	3.24468	-2.71226	0.657603	FLJ32742	uncharacterized locus FLJ32742
8073578	0.1995	0.0116	-3.24402	-2.71324	-0.222083	SMDT1	single-pass membrane protein with aspartate rich tail 1
7998929	0.1995	0.0116	3.24379	-2.71357	0.215571
7915995	0.1995	0.0116	-3.24365	-2.71379	-0.225212	FAF1	Fas associated factor 1
7956013	0.1995	0.0117	-3.24325	-2.71437	-0.220898	BLOC1S1-RDH5///BLOC1S1	BLOC1S1-RDH5 readthrough///biogenesis of lysosomal organelles complex 1 subunit 1
7970467	0.1995	0.0117	-3.24314	-2.71453	-0.244224	EEF1AKMT1	eukaryotic translation elongation factor 1 alpha lysine methyltransferase 1
8013581	0.1995	0.0117	-3.24297	-2.71479	-0.212367	IFT20	intraflagellar transport 20
8095380	0.1995	0.0117	-3.24294	-2.71483	-0.477499	TMPRSS11E	transmembrane protease, serine 11E
8027006	0.1995	0.0117	3.24286	-2.71494	0.252969	SSBP4	single stranded DNA binding protein 4
8066745	0.1995	0.0117	3.24207	-2.71611	0.155321	ZNF334	zinc finger protein 334
7892637	0.1995	0.0117	3.24187	-2.71639	0.477242
7922689	0.1995	0.0117	3.24132	-2.71721	0.174201	GLUL	glutamate-ammonia ligase
7895569	0.1995	0.0117	-3.24064	-2.71821	-0.165213
8106494	0.1995	0.0117	-3.24058	-2.7183	-0.157674	BHMT2	betaine--homocysteine S-methyltransferase 2
7911278	0.1995	0.0117	3.24041	-2.71855	0.247515	OR2T1	olfactory receptor family 2 subfamily T member 1
7975779	0.1995	0.0117	-3.23977	-2.71949	-1.24253	FOS	Fos proto-oncogene, AP-1 transcription factor subunit
7990616	0.1995	0.0117	3.23971	-2.71957	0.21465
7896024	0.1995	0.0117	3.23963	-2.71969	0.639702
8107691	0.1995	0.0117	-3.23937	-2.72007	-0.207301	PHAX	phosphorylated adaptor for RNA export
7970563	0.1996	0.0117	-3.23886	-2.72083	-0.14045
8113796	0.1996	0.0117	-3.23845	-2.72142	-0.23124	C5orf63	chromosome 5 open reading frame 63
8074931	0.1997	0.0118	3.23778	-2.72241	0.344547	ZNF70	zinc finger protein 70
8091071	0.2001	0.0118	3.23587	-2.72523	0.163411	RBP2	retinol binding protein 2
7985089	0.2001	0.0118	-3.23572	-2.72545	-0.286986	RCN2	reticulocalbin 2
7957277	0.2001	0.0118	-3.23528	-2.7261	-0.214942	ZDHHC17	zinc finger DHHC-type containing 17
8065071	0.2002	0.0118	-3.23431	-2.72752	-0.314688	FLRT3	fibronectin leucine rich transmembrane protein 3
7892581	0.2002	0.0118	3.23402	-2.72795	0.185346
7892893	0.2002	0.0118	3.23393	-2.72808	0.331595
8087748	0.2002	0.0118	3.23381	-2.72825	0.15625	DCAF1	DDB1 and CUL4 associated factor 1
7893099	0.2006	0.0119	3.23209	-2.7308	0.437988
7979906	0.2006	0.0119	-3.2315	-2.73166	-0.177473	SYNJ2BP-COX16///COX16	SYNJ2BP-COX16 readthrough///COX16, cytochrome c oxidase assembly homolog
8132458	0.2006	0.0119	-3.23136	-2.73187	-0.19171	MRPL32	mitochondrial ribosomal protein L32
7895598	0.2006	0.0119	3.23051	-2.73312	0.543108
8123802	0.2006	0.0119	-3.23034	-2.73336	-0.17708	EEF1E1-BLOC1S5///BLOC1S5-TXNDC5///TXNDC5///BLOC1S5	EEF1E1-BLOC1S5 readthrough (NMD candidate)///BLOC1S5-TXNDC5 readthrough (NMD candidate)///thioredoxin domain containing 5///biogenesis of lysosomal organelles complex 1 subunit 5
8145529	0.2006	0.0119	3.22997	-2.73392	0.39652
8084982	0.2006	0.0119	-3.22992	-2.73399	-0.2191	NCBP2-AS2	NCBP2 antisense RNA 2 (head to head)
7894481	0.2008	0.0119	3.22878	-2.73567	0.373414
8135718	0.2009	0.0119	-3.22836	-2.73629	-0.280742	ING3	inhibitor of growth family member 3
7985934	0.2009	0.0119	3.228	-2.73682	0.2376	SEMA4B	semaphorin 4B
8158145	0.201	0.0119	3.22718	-2.73802	0.244897	LOC102723566	uncharacterized LOC102723566
8091715	0.2013	0.012	-3.22584	-2.74	-0.392815	LXN	latexin
8041570	0.2013	0.012	3.22535	-2.74072	0.217861	TMEM178A	transmembrane protein 178A
7976726	0.2013	0.012	3.22409	-2.74257	0.22572	EVL	Enah/Vasp-like
8013965	0.2013	0.012	3.22353	-2.7434	0.221109	SSH2	slingshot protein phosphatase 2
8013616	0.2013	0.012	-3.22346	-2.7435	-0.171129	SLC46A1	solute carrier family 46 member 1
8065325	0.2013	0.012	-3.22339	-2.7436	-0.414641
8165974	0.2013	0.012	-3.22285	-2.74439	-0.23647	CLCN4	chloride voltage-gated channel 4
8106271	0.2013	0.012	-3.22278	-2.74451	-0.447521	NSA2	NSA2, ribosome biogenesis homolog
8129899	0.2013	0.012	3.22212	-2.74548	0.176121
7908437	0.2013	0.012	-3.22208	-2.74553	-0.170608	CDC73	cell division cycle 73
7893817	0.2013	0.012	3.22169	-2.74611	0.559804
7983761	0.2013	0.012	3.22133	-2.74664	0.246615
7892889	0.2013	0.0121	3.2211	-2.74698	0.395889
8169361	0.2013	0.0121	3.22099	-2.74714	0.247254
8121884	0.2013	0.0121	3.22064	-2.74766	0.24884
7893156	0.2013	0.0121	-3.22036	-2.74807	-0.299492
8000676	0.2013	0.0121	3.22026	-2.74822	0.343937	PKD1P6-NPIPP1///NPIPA8///NPIPA7///NPIPB9///NPIPA5///NPIPB5///NPIPB6///NPIPA2///NPIPA3///NPIPB4///PKD1P1///PDXDC2P///NPIPB3///NPIPA1///NPIPB5///NPIPB4///NPIPB3	PKD1P6-NPIPP1 readthrough///nuclear pore complex interacting protein family member A8///nuclear pore complex interacting protein family member A7///nuclear pore complex interacting protein family member B9///nuclear pore complex interacting protein family member A5///nuclear pore complex interacting protein family member B5///nuclear pore complex interacting protein family member B6///nuclear por…
7892629	0.2014	0.0121	-3.21979	-2.74891	-0.619612
8162533	0.2014	0.0121	3.21948	-2.74936	0.226796	PTCH1	patched 1
7942261	0.2014	0.0121	3.2183	-2.7511	0.163676	KRTAP5-9	keratin associated protein 5-9
7974920	0.2014	0.0121	3.21791	-2.75168	0.339989	SYNE2	spectrin repeat containing nuclear envelope protein 2
7894412	0.2014	0.0121	3.21784	-2.75178	0.183406
7904726	0.2014	0.0121	3.21744	-2.75238	0.628443	TXNIP	thioredoxin interacting protein
8101507	0.2014	0.0121	3.21726	-2.75264	0.230767	NKX6-1	NK6 homeobox 1
7895417	0.2014	0.0121	-3.21718	-2.75276	-0.539056
8029476	0.2014	0.0121	3.21687	-2.75321	0.195018	CBLC	Cbl proto-oncogene C
8032212	0.2015	0.0121	3.21644	-2.75385	0.249972
7896150	0.2016	0.0121	3.21574	-2.75487	1.3252
8126086	0.2016	0.0122	-3.21543	-2.75533	-0.294275	TMEM217	transmembrane protein 217
7929047	0.2018	0.0122	-3.21438	-2.75688	-0.199777	IFIT2	interferon induced protein with tetratricopeptide repeats 2
7934367	0.2019	0.0122	-3.21369	-2.7579	-0.357348	ANXA7	annexin A7
8015712	0.2021	0.0122	-3.21269	-2.75937	-0.30679	COA3	cytochrome c oxidase assembly factor 3
7985023	0.2023	0.0122	3.21178	-2.76071	0.231488
8044021	0.2023	0.0122	-3.21141	-2.76126	-0.548521	IL1RL1	interleukin 1 receptor like 1
8041273	0.2027	0.0123	-3.20975	-2.76371	-0.235275	YIPF4	Yip1 domain family member 4
8126296	0.2027	0.0123	3.2087	-2.76525	0.283463	TREML3P	triggering receptor expressed on myeloid cells like 3, pseudogene
7926670	0.2027	0.0123	-3.20867	-2.76529	-0.135519
7893428	0.2027	0.0123	3.20852	-2.76551	0.871562
7896532	0.2028	0.0123	-3.20792	-2.76641	-0.235056
7894614	0.2028	0.0123	3.20732	-2.76729	0.386195
8166096	0.2028	0.0123	-3.20683	-2.76802	-0.170565	TCEANC	transcription elongation factor A N-terminal and central domain containing
8071662	0.2028	0.0123	3.2064	-2.76865	0.222454	GGTLC2	gamma-glutamyltransferase light chain 2
8140500	0.2028	0.0123	-3.20623	-2.76889	-0.29594	TMEM60	transmembrane protein 60
7986603	0.2028	0.0123	-3.20614	-2.76902	-0.329809	LOC646214	p21 protein (Cdc42/Rac)-activated kinase 2 pseudogene
8174253	0.2028	0.0123	-3.2059	-2.76938	-0.330042	MORF4L2	mortality factor 4 like 2
8066461	0.203	0.0123	-3.20502	-2.77068	-0.212595	TOMM34	translocase of outer mitochondrial membrane 34
8144228	0.2032	0.0124	3.20368	-2.77265	0.875985	FLJ36840	uncharacterized LOC645524
7978833	0.2032	0.0124	-3.20365	-2.7727	-0.324297	RPL36AL	ribosomal protein L36a like
8052380	0.2033	0.0124	3.20287	-2.77386	0.242419
8020668	0.2033	0.0124	-3.20276	-2.77401	-0.20738	IMPACT	impact RWD domain protein
8098604	0.2033	0.0124	-3.2023	-2.77469	-0.22215	ANKRD37	ankyrin repeat domain 37
7934570	0.2033	0.0124	3.2018	-2.77542	0.22634	KCNMA1	potassium calcium-activated channel subfamily M alpha 1
8087201	0.2033	0.0124	-3.20162	-2.77569	-0.310577	IP6K2	inositol hexakisphosphate kinase 2
8071136	0.2033	0.0124	-3.20119	-2.77632	-0.196683	PEX26	peroxisomal biogenesis factor 26
8096568	0.2033	0.0124	3.20107	-2.77651	0.157675	C4orf17	chromosome 4 open reading frame 17
8019437	0.2035	0.0124	3.19958	-2.7787	0.13441	CCDC57	coiled-coil domain containing 57
7960865	0.2035	0.0125	3.19929	-2.77913	0.46448	SLC2A3	solute carrier family 2 member 3
8115666	0.2035	0.0125	-3.19926	-2.77918	-0.2969	NUDCD2	NudC domain containing 2
8157463	0.2036	0.0125	-3.19874	-2.77995	-0.315258	TMEM268	transmembrane protein 268
8051773	0.2037	0.0125	-3.19711	-2.78234	-0.260629
8081343	0.2037	0.0125	-3.19664	-2.78305	-0.382201	TRMT10C	tRNA methyltransferase 10C, mitochondrial RNase P subunit
7925161	0.2037	0.0125	3.1965	-2.78324	0.208913	IRF2BP2	interferon regulatory factor 2 binding protein 2
7893499	0.2037	0.0125	-3.19643	-2.78335	-0.140384
7937175	0.2037	0.0125	-3.19583	-2.78424	-0.204427	TUBGCP2	tubulin gamma complex associated protein 2
8019136	0.2037	0.0125	3.19565	-2.7845	0.250643	TEPSIN	TEPSIN, adaptor related protein complex 4 accessory protein
7902074	0.2037	0.0125	-3.19537	-2.78491	-0.193488	LEPROT///LEPR	leptin receptor overlapping transcript///leptin receptor
8138988	0.2037	0.0125	3.19481	-2.78574	0.360473	DPY19L2P1	DPY19L2 pseudogene 1
8121489	0.2037	0.0125	-3.19475	-2.78583	-0.451	AMD1	adenosylmethionine decarboxylase 1
7893189	0.2037	0.0125	3.19442	-2.78631	0.31747
7902367	0.2037	0.0125	-3.19427	-2.78655	-0.343677	ACADM	acyl-CoA dehydrogenase, C-4 to C-12 straight chain
7968761	0.2037	0.0126	3.19386	-2.78714	0.18969	NAA16	N(alpha)-acetyltransferase 16, NatA auxiliary subunit
8040927	0.2037	0.0126	-3.19378	-2.78726	-0.148514	NRBP1	nuclear receptor binding protein 1
7925444	0.2037	0.0126	3.19359	-2.78754	0.304896
8069332	0.2042	0.0126	3.19181	-2.79017	0.19065	MCM3AP-AS1	MCM3AP antisense RNA 1
8134789	0.2043	0.0126	3.19067	-2.79185	0.170793	STAG3L5P-PVRIG2P-PILRB///PILRB	STAG3L5P-PVRIG2P-PILRB readthrough///paired immunoglobin-like type 2 receptor beta
7919787	0.2043	0.0126	-3.19052	-2.79207	-0.164174	HORMAD1	HORMA domain containing 1
8112857	0.2043	0.0126	-3.19041	-2.79224	-0.276041	MTX3	metaxin 3
8093096	0.2047	0.0127	-3.18891	-2.79445	-0.257293	TCTEX1D2	Tctex1 domain containing 2
8016832	0.2047	0.0127	-3.1884	-2.7952	-0.19781	MMD	monocyte to macrophage differentiation associated
[truncated: 30,322 more rows]
